# Supplementary material for: Expression, purification, crystallization and X-ray data collection for RAS and its mutants
Source: Data Brief. 2015 Dec 17;6:423–7. doi: 10.1016/j.dib.2015.12.007 (PMC4710794; doi:10.1016/j.dib.2015.12.007)
Supplement: Supplementary file 2 — Supplementary Material [file mmc2.zip › mmc2.pdb]

HEADER    SIGNALING PROTEIN                       27-JAN-15   4XVQ              
TITLE     H-RAS Y137E                                                           
COMPND    MOL_ID: 1;                                                            
COMPND   2 MOLECULE: GTPASE HRAS;                                               
COMPND   3 CHAIN: A;                                                            
COMPND   4 FRAGMENT: UNP RESIDUES 1-166;                                        
COMPND   5 SYNONYM: H-RAS-1,HA-RAS,TRANSFORMING PROTEIN P21,C-H-RAS,P21RAS;     
COMPND   6 EC: 3.6.5.2;                                                         
COMPND   7 ENGINEERED: YES;                                                     
COMPND   8 MUTATION: YES                                                        
SOURCE    MOL_ID: 1;                                                            
SOURCE   2 ORGANISM_SCIENTIFIC: HOMO SAPIENS;                                   
SOURCE   3 ORGANISM_COMMON: HUMAN;                                              
SOURCE   4 ORGANISM_TAXID: 9606;                                                
SOURCE   5 GENE: HRAS, HRAS1;                                                   
SOURCE   6 EXPRESSION_SYSTEM: ESCHERICHIA COLI;                                 
SOURCE   7 EXPRESSION_SYSTEM_TAXID: 511693;                                     
SOURCE   8 EXPRESSION_SYSTEM_STRAIN: BL21;                                      
SOURCE   9 EXPRESSION_SYSTEM_VECTOR_TYPE: PLASMID;                              
SOURCE  10 EXPRESSION_SYSTEM_PLASMID: PET21                                     
KEYWDS    RAS, ALLOSTERY, ONCOGENE, SIGNALING PROTEIN                           
EXPDTA    X-RAY DIFFRACTION                                                     
AUTHOR    C.W.JOHNSON,C.MATTOS                                                  
REVDAT   2   09-SEP-15 4XVQ    1       JRNL                                     
REVDAT   1   17-JUN-15 4XVQ    0                                                
JRNL        AUTH   P.Y.TING,C.W.JOHNSON,C.FANG,X.CAO,T.G.GRAEBER,C.MATTOS,      
JRNL        AUTH 2 J.COLICELLI                                                  
JRNL        TITL   TYROSINE PHOSPHORYLATION OF RAS BY ABL ALLOSTERICALLY        
JRNL        TITL 2 ENHANCES EFFECTOR BINDING.                                   
JRNL        REF    FASEB J.                      V.  29  3750 2015              
JRNL        REFN                   ESSN 1530-6860                               
JRNL        PMID   25999467                                                     
JRNL        DOI    10.1096/FJ.15-271510                                         
REMARK   2                                                                      
REMARK   2 RESOLUTION.    1.89 ANGSTROMS.                                       
REMARK   3                                                                      
REMARK   3 REFINEMENT.                                                          
REMARK   3   PROGRAM     : PHENIX 1.8.4_1496                                    
REMARK   3   AUTHORS     : PAUL ADAMS,PAVEL AFONINE,VINCENT CHEN,IAN            
REMARK   3               : DAVIS,KRESHNA GOPAL,RALF GROSSE-KUNSTLEVE,           
REMARK   3               : LI-WEI HUNG,ROBERT IMMORMINO,TOM IOERGER,            
REMARK   3               : AIRLIE MCCOY,ERIK MCKEE,NIGEL MORIARTY,              
REMARK   3               : REETAL PAI,RANDY READ,JANE RICHARDSON,               
REMARK   3               : DAVID RICHARDSON,TOD ROMO,JIM SACCHETTINI,           
REMARK   3               : NICHOLAS SAUTER,JACOB SMITH,LAURENT                  
REMARK   3               : STORONI,TOM TERWILLIGER,PETER ZWART                  
REMARK   3                                                                      
REMARK   3    REFINEMENT TARGET : ML                                            
REMARK   3                                                                      
REMARK   3  DATA USED IN REFINEMENT.                                            
REMARK   3   RESOLUTION RANGE HIGH (ANGSTROMS) : 1.89                           
REMARK   3   RESOLUTION RANGE LOW  (ANGSTROMS) : 28.49                          
REMARK   3   MIN(FOBS/SIGMA_FOBS)              : 1.340                          
REMARK   3   COMPLETENESS FOR RANGE        (%) : 93.4                           
REMARK   3   NUMBER OF REFLECTIONS             : 11253                          
REMARK   3                                                                      
REMARK   3  FIT TO DATA USED IN REFINEMENT.                                     
REMARK   3   R VALUE     (WORKING + TEST SET) : 0.208                           
REMARK   3   R VALUE            (WORKING SET) : 0.203                           
REMARK   3   FREE R VALUE                     : 0.254                           
REMARK   3   FREE R VALUE TEST SET SIZE   (%) : 10.080                          
REMARK   3   FREE R VALUE TEST SET COUNT      : 1134                            
REMARK   3                                                                      
REMARK   3  FIT TO DATA USED IN REFINEMENT (IN BINS).                           
REMARK   3   BIN  RESOLUTION RANGE  COMPL.    NWORK NFREE   RWORK  RFREE        
REMARK   3     1 28.4965 -  3.7714    0.88     1305   142  0.1645 0.1782        
REMARK   3     2  3.7714 -  2.9945    0.93     1288   141  0.1812 0.2473        
REMARK   3     3  2.9945 -  2.6163    0.95     1283   143  0.2284 0.2951        
REMARK   3     4  2.6163 -  2.3772    0.97     1326   145  0.2388 0.3111        
REMARK   3     5  2.3772 -  2.2069    0.97     1279   150  0.2273 0.3011        
REMARK   3     6  2.2069 -  2.0768    0.98     1300   146  0.2533 0.3463        
REMARK   3     7  2.0768 -  1.9729    0.99     1301   147  0.2466 0.2902        
REMARK   3     8  1.9729 -  1.8870    0.79     1037   120  0.2654 0.3209        
REMARK   3                                                                      
REMARK   3  BULK SOLVENT MODELLING.                                             
REMARK   3   METHOD USED        : FLAT BULK SOLVENT MODEL                       
REMARK   3   SOLVENT RADIUS     : 1.11                                          
REMARK   3   SHRINKAGE RADIUS   : 0.90                                          
REMARK   3   K_SOL              : NULL                                          
REMARK   3   B_SOL              : NULL                                          
REMARK   3                                                                      
REMARK   3  ERROR ESTIMATES.                                                    
REMARK   3   COORDINATE ERROR (MAXIMUM-LIKELIHOOD BASED)     : 0.260            
REMARK   3   PHASE ERROR (DEGREES, MAXIMUM-LIKELIHOOD BASED) : 26.650           
REMARK   3                                                                      
REMARK   3  B VALUES.                                                           
REMARK   3   FROM WILSON PLOT           (A**2) : 29.43                          
REMARK   3   MEAN B VALUE      (OVERALL, A**2) : 29.64                          
REMARK   3   OVERALL ANISOTROPIC B VALUE.                                       
REMARK   3    B11 (A**2) : NULL                                                 
REMARK   3    B22 (A**2) : NULL                                                 
REMARK   3    B33 (A**2) : NULL                                                 
REMARK   3    B12 (A**2) : NULL                                                 
REMARK   3    B13 (A**2) : NULL                                                 
REMARK   3    B23 (A**2) : NULL                                                 
REMARK   3                                                                      
REMARK   3  TWINNING INFORMATION.                                               
REMARK   3   FRACTION: NULL                                                     
REMARK   3   OPERATOR: NULL                                                     
REMARK   3                                                                      
REMARK   3  DEVIATIONS FROM IDEAL VALUES.                                       
REMARK   3                 RMSD          COUNT                                  
REMARK   3   BOND      :  0.008           1328                                  
REMARK   3   ANGLE     :  1.190           1803                                  
REMARK   3   CHIRALITY :  0.040            206                                  
REMARK   3   PLANARITY :  0.004            230                                  
REMARK   3   DIHEDRAL  : 16.013            490                                  
REMARK   3                                                                      
REMARK   3  TLS DETAILS                                                         
REMARK   3   NUMBER OF TLS GROUPS  : NULL                                       
REMARK   3                                                                      
REMARK   3  NCS DETAILS                                                         
REMARK   3   NUMBER OF NCS GROUPS : NULL                                        
REMARK   3                                                                      
REMARK   3  OTHER REFINEMENT REMARKS: NULL                                      
REMARK   4                                                                      
REMARK   4 4XVQ COMPLIES WITH FORMAT V. 3.30, 13-JUL-11                         
REMARK 100                                                                      
REMARK 100 THIS ENTRY HAS BEEN PROCESSED BY RCSB ON 29-JAN-15.                  
REMARK 100 THE DEPOSITION ID IS D_1000206265.                                   
REMARK 200                                                                      
REMARK 200 EXPERIMENTAL DETAILS                                                 
REMARK 200  EXPERIMENT TYPE                : X-RAY DIFFRACTION                  
REMARK 200  DATE OF DATA COLLECTION        : 15-DEC-11                          
REMARK 200  TEMPERATURE           (KELVIN) : 100                                
REMARK 200  PH                             : 7.5                                
REMARK 200  NUMBER OF CRYSTALS USED        : 1                                  
REMARK 200                                                                      
REMARK 200  SYNCHROTRON              (Y/N) : N                                  
REMARK 200  RADIATION SOURCE               : ROTATING ANODE                     
REMARK 200  BEAMLINE                       : NULL                               
REMARK 200  X-RAY GENERATOR MODEL          : RIGAKU MICROMAX-007 HF             
REMARK 200  MONOCHROMATIC OR LAUE    (M/L) : M                                  
REMARK 200  WAVELENGTH OR RANGE        (A) : 1.5418                             
REMARK 200  MONOCHROMATOR                  : NULL                               
REMARK 200  OPTICS                         : NULL                               
REMARK 200                                                                      
REMARK 200  DETECTOR TYPE                  : IMAGE PLATE                        
REMARK 200  DETECTOR MANUFACTURER          : RIGAKU RAXIS IV++                  
REMARK 200  INTENSITY-INTEGRATION SOFTWARE : HKL-3000                           
REMARK 200  DATA SCALING SOFTWARE          : HKL-3000                           
REMARK 200                                                                      
REMARK 200  NUMBER OF UNIQUE REFLECTIONS   : 11267                              
REMARK 200  RESOLUTION RANGE HIGH      (A) : 1.880                              
REMARK 200  RESOLUTION RANGE LOW       (A) : 50.000                             
REMARK 200  REJECTION CRITERIA  (SIGMA(I)) : NULL                               
REMARK 200                                                                      
REMARK 200 OVERALL.                                                             
REMARK 200  COMPLETENESS FOR RANGE     (%) : 92.1                               
REMARK 200  DATA REDUNDANCY                : 5.200                              
REMARK 200  R MERGE                    (I) : 0.05400                            
REMARK 200  R SYM                      (I) : 0.05400                            
REMARK 200  <I/SIGMA(I)> FOR THE DATA SET  : 22.3000                            
REMARK 200                                                                      
REMARK 200 IN THE HIGHEST RESOLUTION SHELL.                                     
REMARK 200  HIGHEST RESOLUTION SHELL, RANGE HIGH (A) : 1.88                     
REMARK 200  HIGHEST RESOLUTION SHELL, RANGE LOW  (A) : 1.91                     
REMARK 200  COMPLETENESS FOR SHELL     (%) : 39.2                               
REMARK 200  DATA REDUNDANCY IN SHELL       : 2.00                               
REMARK 200  R MERGE FOR SHELL          (I) : 0.31800                            
REMARK 200  R SYM FOR SHELL            (I) : NULL                               
REMARK 200  <I/SIGMA(I)> FOR SHELL         : NULL                               
REMARK 200                                                                      
REMARK 200 DIFFRACTION PROTOCOL: SINGLE WAVELENGTH                              
REMARK 200 METHOD USED TO DETERMINE THE STRUCTURE: MOLECULAR REPLACEMENT        
REMARK 200 SOFTWARE USED: PHENIX                                                
REMARK 200 STARTING MODEL: 1CTQ                                                 
REMARK 200                                                                      
REMARK 200 REMARK: NULL                                                         
REMARK 280                                                                      
REMARK 280 CRYSTAL                                                              
REMARK 280 SOLVENT CONTENT, VS   (%): 34.57                                     
REMARK 280 MATTHEWS COEFFICIENT, VM (ANGSTROMS**3/DA): 1.88                     
REMARK 280                                                                      
REMARK 280 CRYSTALLIZATION CONDITIONS: 152MM CA(OAC)2, 24.8% PEG 3350, 4.8%     
REMARK 280  STABILIZATION BUFFER AT PH 7.5., VAPOR DIFFUSION, HANGING DROP,     
REMARK 280  TEMPERATURE 291.15K                                                 
REMARK 290                                                                      
REMARK 290 CRYSTALLOGRAPHIC SYMMETRY                                            
REMARK 290 SYMMETRY OPERATORS FOR SPACE GROUP: P 32 2 1                         
REMARK 290                                                                      
REMARK 290      SYMOP   SYMMETRY                                                
REMARK 290     NNNMMM   OPERATOR                                                
REMARK 290       1555   X,Y,Z                                                   
REMARK 290       2555   -Y,X-Y,Z+2/3                                            
REMARK 290       3555   -X+Y,-X,Z+1/3                                           
REMARK 290       4555   Y,X,-Z                                                  
REMARK 290       5555   X-Y,-Y,-Z+1/3                                           
REMARK 290       6555   -X,-X+Y,-Z+2/3                                          
REMARK 290                                                                      
REMARK 290     WHERE NNN -> OPERATOR NUMBER                                     
REMARK 290           MMM -> TRANSLATION VECTOR                                  
REMARK 290                                                                      
REMARK 290 CRYSTALLOGRAPHIC SYMMETRY TRANSFORMATIONS                            
REMARK 290 THE FOLLOWING TRANSFORMATIONS OPERATE ON THE ATOM/HETATM             
REMARK 290 RECORDS IN THIS ENTRY TO PRODUCE CRYSTALLOGRAPHICALLY                
REMARK 290 RELATED MOLECULES.                                                   
REMARK 290   SMTRY1   1  1.000000  0.000000  0.000000        0.00000            
REMARK 290   SMTRY2   1  0.000000  1.000000  0.000000        0.00000            
REMARK 290   SMTRY3   1  0.000000  0.000000  1.000000        0.00000            
REMARK 290   SMTRY1   2 -0.500000 -0.866025  0.000000        0.00000            
REMARK 290   SMTRY2   2  0.866025 -0.500000  0.000000        0.00000            
REMARK 290   SMTRY3   2  0.000000  0.000000  1.000000      105.82467            
REMARK 290   SMTRY1   3 -0.500000  0.866025  0.000000        0.00000            
REMARK 290   SMTRY2   3 -0.866025 -0.500000  0.000000        0.00000            
REMARK 290   SMTRY3   3  0.000000  0.000000  1.000000       52.91233            
REMARK 290   SMTRY1   4 -0.500000  0.866025  0.000000        0.00000            
REMARK 290   SMTRY2   4  0.866025  0.500000  0.000000        0.00000            
REMARK 290   SMTRY3   4  0.000000  0.000000 -1.000000        0.00000            
REMARK 290   SMTRY1   5  1.000000  0.000000  0.000000        0.00000            
REMARK 290   SMTRY2   5  0.000000 -1.000000  0.000000        0.00000            
REMARK 290   SMTRY3   5  0.000000  0.000000 -1.000000       52.91233            
REMARK 290   SMTRY1   6 -0.500000 -0.866025  0.000000        0.00000            
REMARK 290   SMTRY2   6 -0.866025  0.500000  0.000000        0.00000            
REMARK 290   SMTRY3   6  0.000000  0.000000 -1.000000      105.82467            
REMARK 290                                                                      
REMARK 290 REMARK: NULL                                                         
REMARK 300                                                                      
REMARK 300 BIOMOLECULE: 1                                                       
REMARK 300 SEE REMARK 350 FOR THE AUTHOR PROVIDED AND/OR PROGRAM                
REMARK 300 GENERATED ASSEMBLY INFORMATION FOR THE STRUCTURE IN                  
REMARK 300 THIS ENTRY. THE REMARK MAY ALSO PROVIDE INFORMATION ON               
REMARK 300 BURIED SURFACE AREA.                                                 
REMARK 350                                                                      
REMARK 350 COORDINATES FOR A COMPLETE MULTIMER REPRESENTING THE KNOWN           
REMARK 350 BIOLOGICALLY SIGNIFICANT OLIGOMERIZATION STATE OF THE                
REMARK 350 MOLECULE CAN BE GENERATED BY APPLYING BIOMT TRANSFORMATIONS          
REMARK 350 GIVEN BELOW.  BOTH NON-CRYSTALLOGRAPHIC AND                          
REMARK 350 CRYSTALLOGRAPHIC OPERATIONS ARE GIVEN.                               
REMARK 350                                                                      
REMARK 350 BIOMOLECULE: 1                                                       
REMARK 350 AUTHOR DETERMINED BIOLOGICAL UNIT: MONOMERIC                         
REMARK 350 SOFTWARE DETERMINED QUATERNARY STRUCTURE: MONOMERIC                  
REMARK 350 SOFTWARE USED: PISA                                                  
REMARK 350 APPLY THE FOLLOWING TO CHAINS: A                                     
REMARK 350   BIOMT1   1  1.000000  0.000000  0.000000        0.00000            
REMARK 350   BIOMT2   1  0.000000  1.000000  0.000000        0.00000            
REMARK 350   BIOMT3   1  0.000000  0.000000  1.000000        0.00000            
REMARK 465                                                                      
REMARK 465 MISSING RESIDUES                                                     
REMARK 465 THE FOLLOWING RESIDUES WERE NOT LOCATED IN THE                       
REMARK 465 EXPERIMENT. (M=MODEL NUMBER; RES=RESIDUE NAME; C=CHAIN               
REMARK 465 IDENTIFIER; SSSEQ=SEQUENCE NUMBER; I=INSERTION CODE.)                
REMARK 465                                                                      
REMARK 465   M RES C SSSEQI                                                     
REMARK 465     GLU A    62                                                      
REMARK 465     GLU A    63                                                      
REMARK 470                                                                      
REMARK 470 MISSING ATOM                                                         
REMARK 470 THE FOLLOWING RESIDUES HAVE MISSING ATOMS (M=MODEL NUMBER;           
REMARK 470 RES=RESIDUE NAME; C=CHAIN IDENTIFIER; SSEQ=SEQUENCE NUMBER;          
REMARK 470 I=INSERTION CODE):                                                   
REMARK 470   M RES CSSEQI  ATOMS                                                
REMARK 470     TYR A  64    CG   CD1  CD2  CE1  CE2  CZ   OH                    
REMARK 470     SER A  65    OG                                                  
REMARK 470     GLU A  91    CG   CD   OE1  OE2                                  
REMARK 470     GLN A  95    CG   CD   OE1  NE2                                  
REMARK 470     ASP A 108    CG   OD1  OD2                                       
REMARK 470     GLU A 126    CG   CD   OE1  OE2                                  
REMARK 470     ARG A 128    CG   CD   NE   CZ   NH1  NH2                        
REMARK 470     ARG A 135    CG   CD   NE   CZ   NH1  NH2                        
REMARK 500                                                                      
REMARK 500 GEOMETRY AND STEREOCHEMISTRY                                         
REMARK 500 SUBTOPIC: CLOSE CONTACTS IN SAME ASYMMETRIC UNIT                     
REMARK 500                                                                      
REMARK 500 THE FOLLOWING ATOMS ARE IN CLOSE CONTACT.                            
REMARK 500                                                                      
REMARK 500  ATM1  RES C  SSEQI   ATM2  RES C  SSEQI           DISTANCE          
REMARK 500   OD1  ASP A   105     O2   GOL A   204              1.90            
REMARK 500   O    MET A    67     O    HOH A   301              2.15            
REMARK 500   O    HOH A   304     O    HOH A   305              2.17            
REMARK 500                                                                      
REMARK 500 REMARK: NULL                                                         
REMARK 500                                                                      
REMARK 500 GEOMETRY AND STEREOCHEMISTRY                                         
REMARK 500 SUBTOPIC: TORSION ANGLES                                             
REMARK 500                                                                      
REMARK 500 TORSION ANGLES OUTSIDE THE EXPECTED RAMACHANDRAN REGIONS:            
REMARK 500 (M=MODEL NUMBER; RES=RESIDUE NAME; C=CHAIN IDENTIFIER;               
REMARK 500 SSEQ=SEQUENCE NUMBER; I=INSERTION CODE).                             
REMARK 500                                                                      
REMARK 500 STANDARD TABLE:                                                      
REMARK 500 FORMAT:(10X,I3,1X,A3,1X,A1,I4,A1,4X,F7.2,3X,F7.2)                    
REMARK 500                                                                      
REMARK 500 EXPECTED VALUES: GJ KLEYWEGT AND TA JONES (1996). PHI/PSI-           
REMARK 500 CHOLOGY: RAMACHANDRAN REVISITED. STRUCTURE 4, 1395 - 1400            
REMARK 500                                                                      
REMARK 500  M RES CSSEQI        PSI       PHI                                   
REMARK 500    ASP A  33       76.87   -162.45                                   
REMARK 500    ILE A  36      -66.54    -93.67                                   
REMARK 500    LYS A 117       32.08     72.46                                   
REMARK 500                                                                      
REMARK 500 REMARK: NULL                                                         
REMARK 620                                                                      
REMARK 620 METAL COORDINATION                                                   
REMARK 620 (M=MODEL NUMBER; RES=RESIDUE NAME; C=CHAIN IDENTIFIER;               
REMARK 620 SSEQ=SEQUENCE NUMBER; I=INSERTION CODE):                             
REMARK 620                                                                      
REMARK 620 COORDINATION ANGLES FOR:  M RES CSSEQI METAL                         
REMARK 620                              MG A 201  MG                            
REMARK 620 N RES CSSEQI ATOM                                                    
REMARK 620 1 SER A  17   OG                                                     
REMARK 620 2 THR A  35   OG1  78.5                                              
REMARK 620 3 HOH A 352   O    86.5  87.7                                        
REMARK 620 4 GNP A 202   O1G 168.3  89.9  91.1                                  
REMARK 620 5 GNP A 202   O1B  94.4 172.9  90.8  97.1                            
REMARK 620 6 HOH A 316   O    86.6  91.1 173.2  95.6  89.6                      
REMARK 620 N                    1     2     3     4     5                       
REMARK 620                                                                      
REMARK 620 COORDINATION ANGLES FOR:  M RES CSSEQI METAL                         
REMARK 620                              MG A 203  MG                            
REMARK 620 N RES CSSEQI ATOM                                                    
REMARK 620 1 ASN A  26   O                                                      
REMARK 620 2 HOH A 318   O    76.5                                              
REMARK 620 3 ASP A 107   OD2  59.1  36.4                                        
REMARK 620 4 HOH A 348   O   167.2  92.4 108.1                                  
REMARK 620 N                    1     2     3                                   
REMARK 800                                                                      
REMARK 800 SITE                                                                 
REMARK 800 SITE_IDENTIFIER: AC1                                                 
REMARK 800 EVIDENCE_CODE: SOFTWARE                                              
REMARK 800 SITE_DESCRIPTION: binding site for residue MG A 201                  
REMARK 800                                                                      
REMARK 800 SITE_IDENTIFIER: AC2                                                 
REMARK 800 EVIDENCE_CODE: SOFTWARE                                              
REMARK 800 SITE_DESCRIPTION: binding site for residue GNP A 202                 
REMARK 800                                                                      
REMARK 800 SITE_IDENTIFIER: AC3                                                 
REMARK 800 EVIDENCE_CODE: SOFTWARE                                              
REMARK 800 SITE_DESCRIPTION: binding site for residue MG A 203                  
REMARK 800                                                                      
REMARK 800 SITE_IDENTIFIER: AC4                                                 
REMARK 800 EVIDENCE_CODE: SOFTWARE                                              
REMARK 800 SITE_DESCRIPTION: binding site for residue GOL A 204                 
REMARK 900                                                                      
REMARK 900 RELATED ENTRIES                                                      
REMARK 900 RELATED ID: 4XVR   RELATED DB: PDB                                   
DBREF  4XVQ A    1   166  UNP    P01112   RASH_HUMAN       1    166             
SEQADV 4XVQ GLU A  137  UNP  P01112    TYR   137 ENGINEERED MUTATION            
SEQRES   1 A  166  MET THR GLU TYR LYS LEU VAL VAL VAL GLY ALA GLY GLY          
SEQRES   2 A  166  VAL GLY LYS SER ALA LEU THR ILE GLN LEU ILE GLN ASN          
SEQRES   3 A  166  HIS PHE VAL ASP GLU TYR ASP PRO THR ILE GLU ASP SER          
SEQRES   4 A  166  TYR ARG LYS GLN VAL VAL ILE ASP GLY GLU THR CYS LEU          
SEQRES   5 A  166  LEU ASP ILE LEU ASP THR ALA GLY GLN GLU GLU TYR SER          
SEQRES   6 A  166  ALA MET ARG ASP GLN TYR MET ARG THR GLY GLU GLY PHE          
SEQRES   7 A  166  LEU CYS VAL PHE ALA ILE ASN ASN THR LYS SER PHE GLU          
SEQRES   8 A  166  ASP ILE HIS GLN TYR ARG GLU GLN ILE LYS ARG VAL LYS          
SEQRES   9 A  166  ASP SER ASP ASP VAL PRO MET VAL LEU VAL GLY ASN LYS          
SEQRES  10 A  166  CYS ASP LEU ALA ALA ARG THR VAL GLU SER ARG GLN ALA          
SEQRES  11 A  166  GLN ASP LEU ALA ARG SER GLU GLY ILE PRO TYR ILE GLU          
SEQRES  12 A  166  THR SER ALA LYS THR ARG GLN GLY VAL GLU ASP ALA PHE          
SEQRES  13 A  166  TYR THR LEU VAL ARG GLU ILE ARG GLN HIS                      
HET     MG  A 201       1                                                       
HET    GNP  A 202      32                                                       
HET     MG  A 203       1                                                       
HET    GOL  A 204       6                                                       
HETNAM      MG MAGNESIUM ION                                                    
HETNAM     GNP PHOSPHOAMINOPHOSPHONIC ACID-GUANYLATE ESTER                      
HETNAM     GOL GLYCEROL                                                         
HETSYN     GOL GLYCERIN; PROPANE-1,2,3-TRIOL                                    
FORMUL   2   MG    2(MG 2+)                                                     
FORMUL   3  GNP    C10 H17 N6 O13 P3                                            
FORMUL   5  GOL    C3 H8 O3                                                     
FORMUL   6  HOH   *82(H2 O)                                                     
HELIX    1 AA1 GLY A   15  ASN A   26  1                                  12    
HELIX    2 AA2 SER A   65  MET A   67  5                                   3    
HELIX    3 AA3 ARG A   68  GLY A   75  1                                   8    
HELIX    4 AA4 ASN A   86  LYS A  104  1                                  19    
HELIX    5 AA5 GLU A  126  GLY A  138  1                                  13    
HELIX    6 AA6 GLY A  151  GLN A  165  1                                  15    
SHEET    1 AA1 6 GLU A  37  ILE A  46  0                                        
SHEET    2 AA1 6 GLU A  49  THR A  58 -1  O  ASP A  57   N  ASP A  38           
SHEET    3 AA1 6 THR A   2  GLY A  10  1  N  LEU A   6   O  LEU A  56           
SHEET    4 AA1 6 GLY A  77  ALA A  83  1  O  VAL A  81   N  VAL A   9           
SHEET    5 AA1 6 MET A 111  ASN A 116  1  O  VAL A 112   N  CYS A  80           
SHEET    6 AA1 6 TYR A 141  GLU A 143  1  O  ILE A 142   N  LEU A 113           
LINK         OG  SER A  17                MG    MG A 201     1555   1555  2.15  
LINK         O   ASN A  26                MG    MG A 203     1555   1555  2.60  
LINK         OG1 THR A  35                MG    MG A 201     1555   1555  2.13  
LINK        MG    MG A 201                 O   HOH A 352     1555   1555  2.14  
LINK        MG    MG A 201                 O1G GNP A 202     1555   1555  1.94  
LINK        MG    MG A 201                 O1B GNP A 202     1555   1555  1.95  
LINK        MG    MG A 201                 O   HOH A 316     1555   1555  2.03  
LINK        MG    MG A 203                 O   HOH A 318     1555   1555  2.61  
LINK         OD2 ASP A 107                MG    MG A 203     1555   1445  2.41  
LINK        MG    MG A 203                 O   HOH A 348     1555   1665  2.23  
SITE     1 AC1  5 SER A  17  THR A  35  GNP A 202  HOH A 316                    
SITE     2 AC1  5 HOH A 352                                                     
SITE     1 AC2 27 GLY A  12  GLY A  13  VAL A  14  GLY A  15                    
SITE     2 AC2 27 LYS A  16  SER A  17  ALA A  18  PHE A  28                    
SITE     3 AC2 27 ASP A  30  GLU A  31  TYR A  32  PRO A  34                    
SITE     4 AC2 27 THR A  35  GLY A  60  ASN A 116  LYS A 117                    
SITE     5 AC2 27 ASP A 119  SER A 145  ALA A 146  LYS A 147                    
SITE     6 AC2 27  MG A 201  HOH A 313  HOH A 316  HOH A 317                    
SITE     7 AC2 27 HOH A 352  HOH A 359  HOH A 376                               
SITE     1 AC3  4 ASN A  26  ASP A 107  HOH A 318  HOH A 348                    
SITE     1 AC4  3 GLU A  31  ARG A 102  ASP A 105                               
CRYST1   39.046   39.046  158.737  90.00  90.00 120.00 P 32 2 1      6          
ORIGX1      1.000000  0.000000  0.000000        0.00000                         
ORIGX2      0.000000  1.000000  0.000000        0.00000                         
ORIGX3      0.000000  0.000000  1.000000        0.00000                         
SCALE1      0.025611  0.014786  0.000000        0.00000                         
SCALE2      0.000000  0.029573  0.000000        0.00000                         
SCALE3      0.000000  0.000000  0.006300        0.00000                         
ATOM      1  N   MET A   1      -7.375  32.027  -6.438  1.00 24.42           N  
ATOM      2  CA  MET A   1      -6.179  31.196  -6.465  1.00 26.40           C  
ATOM      3  C   MET A   1      -6.246  30.082  -5.425  1.00 24.94           C  
ATOM      4  O   MET A   1      -7.006  30.160  -4.450  1.00 22.07           O  
ATOM      5  CB  MET A   1      -4.925  32.034  -6.206  1.00 24.91           C  
ATOM      6  CG  MET A   1      -4.956  32.756  -4.881  1.00 26.84           C  
ATOM      7  SD  MET A   1      -3.560  33.884  -4.667  1.00 32.22           S  
ATOM      8  CE  MET A   1      -4.073  35.264  -5.716  1.00 33.65           C  
ATOM      9  N   THR A   2      -5.423  29.063  -5.643  1.00 25.04           N  
ATOM     10  CA  THR A   2      -5.226  28.004  -4.672  1.00 26.44           C  
ATOM     11  C   THR A   2      -4.797  28.589  -3.330  1.00 26.30           C  
ATOM     12  O   THR A   2      -3.936  29.473  -3.267  1.00 20.53           O  
ATOM     13  CB  THR A   2      -4.172  26.996  -5.162  1.00 25.08           C  
ATOM     14  OG1 THR A   2      -4.625  26.409  -6.386  1.00 30.75           O  
ATOM     15  CG2 THR A   2      -3.945  25.900  -4.131  1.00 26.56           C  
ATOM     16  N   GLU A   3      -5.440  28.118  -2.269  1.00 23.53           N  
ATOM     17  CA  GLU A   3      -5.070  28.481  -0.920  1.00 24.37           C  
ATOM     18  C   GLU A   3      -4.547  27.244  -0.218  1.00 24.82           C  
ATOM     19  O   GLU A   3      -5.047  26.137  -0.421  1.00 24.42           O  
ATOM     20  CB  GLU A   3      -6.257  29.065  -0.159  1.00 25.69           C  
ATOM     21  CG  GLU A   3      -6.896  30.231  -0.887  1.00 32.13           C  
ATOM     22  CD  GLU A   3      -7.940  30.920  -0.048  1.00 35.34           C  
ATOM     23  OE1 GLU A   3      -8.114  30.524   1.125  1.00 39.47           O  
ATOM     24  OE2 GLU A   3      -8.586  31.856  -0.563  1.00 41.75           O  
ATOM     25  N   TYR A   4      -3.517  27.444   0.587  1.00 23.56           N  
ATOM     26  CA  TYR A   4      -2.983  26.393   1.423  1.00 23.60           C  
ATOM     27  C   TYR A   4      -3.122  26.835   2.862  1.00 23.01           C  
ATOM     28  O   TYR A   4      -2.528  27.837   3.270  1.00 19.51           O  
ATOM     29  CB  TYR A   4      -1.529  26.122   1.079  1.00 19.35           C  
ATOM     30  CG  TYR A   4      -1.335  25.617  -0.327  1.00 24.25           C  
ATOM     31  CD1 TYR A   4      -1.540  24.277  -0.632  1.00 25.31           C  
ATOM     32  CD2 TYR A   4      -0.933  26.472  -1.347  1.00 23.75           C  
ATOM     33  CE1 TYR A   4      -1.356  23.796  -1.916  1.00 24.11           C  
ATOM     34  CE2 TYR A   4      -0.750  26.002  -2.639  1.00 27.56           C  
ATOM     35  CZ  TYR A   4      -0.966  24.662  -2.916  1.00 26.02           C  
ATOM     36  OH  TYR A   4      -0.779  24.185  -4.198  1.00 26.48           O  
ATOM     37  N   LYS A   5      -3.917  26.094   3.619  1.00 22.21           N  
ATOM     38  CA  LYS A   5      -4.126  26.393   5.025  1.00 25.26           C  
ATOM     39  C   LYS A   5      -3.047  25.734   5.887  1.00 23.89           C  
ATOM     40  O   LYS A   5      -3.127  24.545   6.202  1.00 23.46           O  
ATOM     41  CB  LYS A   5      -5.526  25.945   5.450  1.00 25.31           C  
ATOM     42  CG  LYS A   5      -6.640  26.750   4.815  1.00 27.76           C  
ATOM     43  CD  LYS A   5      -8.018  26.115   5.076  1.00 36.03           C  
ATOM     44  CE  LYS A   5      -9.133  26.838   4.320  1.00 34.01           C  
ATOM     45  NZ  LYS A   5      -8.801  26.989   2.870  1.00 39.62           N  
ATOM     46  N   LEU A   6      -2.031  26.517   6.253  1.00 21.23           N  
ATOM     47  CA  LEU A   6      -0.906  26.029   7.037  1.00 21.36           C  
ATOM     48  C   LEU A   6      -1.081  26.363   8.506  1.00 24.43           C  
ATOM     49  O   LEU A   6      -1.518  27.460   8.850  1.00 23.45           O  
ATOM     50  CB  LEU A   6       0.410  26.643   6.533  1.00 19.21           C  
ATOM     51  CG  LEU A   6       0.642  26.527   5.019  1.00 17.72           C  
ATOM     52  CD1 LEU A   6       2.033  27.018   4.678  1.00 18.97           C  
ATOM     53  CD2 LEU A   6       0.468  25.071   4.606  1.00 18.98           C  
ATOM     54  N   VAL A   7      -0.708  25.430   9.372  1.00 21.06           N  
ATOM     55  CA  VAL A   7      -0.751  25.681  10.804  1.00 20.84           C  
ATOM     56  C   VAL A   7       0.577  25.341  11.464  1.00 20.49           C  
ATOM     57  O   VAL A   7       1.112  24.235  11.316  1.00 21.55           O  
ATOM     58  CB  VAL A   7      -1.877  24.876  11.507  1.00 23.30           C  
ATOM     59  CG1 VAL A   7      -2.053  25.369  12.956  1.00 20.65           C  
ATOM     60  CG2 VAL A   7      -3.197  24.992  10.731  1.00 21.68           C  
ATOM     61  N   VAL A   8       1.091  26.299  12.221  1.00 19.60           N  
ATOM     62  CA  VAL A   8       2.370  26.136  12.894  1.00 22.12           C  
ATOM     63  C   VAL A   8       2.100  25.798  14.357  1.00 19.91           C  
ATOM     64  O   VAL A   8       1.421  26.561  15.054  1.00 18.99           O  
ATOM     65  CB  VAL A   8       3.224  27.404  12.747  1.00 20.24           C  
ATOM     66  CG1 VAL A   8       4.635  27.161  13.228  1.00 22.55           C  
ATOM     67  CG2 VAL A   8       3.239  27.850  11.264  1.00 18.43           C  
ATOM     68  N   VAL A   9       2.556  24.625  14.792  1.00 18.50           N  
ATOM     69  CA  VAL A   9       2.335  24.164  16.178  1.00 17.92           C  
ATOM     70  C   VAL A   9       3.626  23.715  16.834  1.00 19.65           C  
ATOM     71  O   VAL A   9       4.618  23.455  16.156  1.00 21.33           O  
ATOM     72  CB  VAL A   9       1.315  22.996  16.252  1.00 23.38           C  
ATOM     73  CG1 VAL A   9      -0.066  23.456  15.843  1.00 23.65           C  
ATOM     74  CG2 VAL A   9       1.764  21.833  15.372  1.00 20.44           C  
ATOM     75  N   GLY A  10       3.618  23.635  18.163  1.00 20.46           N  
ATOM     76  CA  GLY A  10       4.810  23.293  18.907  1.00 20.90           C  
ATOM     77  C   GLY A  10       4.774  23.914  20.294  1.00 22.42           C  
ATOM     78  O   GLY A  10       3.899  24.729  20.583  1.00 21.25           O  
ATOM     79  N   ALA A  11       5.717  23.524  21.147  1.00 22.28           N  
ATOM     80  CA  ALA A  11       5.765  24.022  22.525  1.00 23.60           C  
ATOM     81  C   ALA A  11       6.028  25.520  22.582  1.00 25.20           C  
ATOM     82  O   ALA A  11       6.476  26.124  21.603  1.00 22.02           O  
ATOM     83  CB  ALA A  11       6.827  23.284  23.326  1.00 23.56           C  
ATOM     84  N   GLY A  12       5.750  26.123  23.738  1.00 24.13           N  
ATOM     85  CA  GLY A  12       5.982  27.541  23.899  1.00 23.96           C  
ATOM     86  C   GLY A  12       7.451  27.851  23.712  1.00 23.17           C  
ATOM     87  O   GLY A  12       8.324  27.135  24.221  1.00 24.73           O  
ATOM     88  N   GLY A  13       7.722  28.907  22.955  1.00 20.10           N  
ATOM     89  CA  GLY A  13       9.057  29.443  22.826  1.00 21.70           C  
ATOM     90  C   GLY A  13       9.970  28.765  21.827  1.00 20.72           C  
ATOM     91  O   GLY A  13      11.157  29.068  21.797  1.00 20.85           O  
ATOM     92  N   VAL A  14       9.436  27.840  21.025  1.00 20.76           N  
ATOM     93  CA  VAL A  14      10.286  27.091  20.096  1.00 22.73           C  
ATOM     94  C   VAL A  14      10.629  27.923  18.848  1.00 18.94           C  
ATOM     95  O   VAL A  14      11.597  27.624  18.141  1.00 19.67           O  
ATOM     96  CB  VAL A  14       9.628  25.749  19.681  1.00 20.80           C  
ATOM     97  CG1 VAL A  14       9.473  24.847  20.896  1.00 18.55           C  
ATOM     98  CG2 VAL A  14       8.283  25.979  19.013  1.00 20.31           C  
ATOM     99  N   GLY A  15       9.855  28.977  18.614  1.00 17.65           N  
ATOM    100  CA  GLY A  15      10.097  29.883  17.513  1.00 18.46           C  
ATOM    101  C   GLY A  15       9.066  29.747  16.408  1.00 19.35           C  
ATOM    102  O   GLY A  15       9.369  30.011  15.248  1.00 21.18           O  
ATOM    103  N   LYS A  16       7.844  29.357  16.754  1.00 20.79           N  
ATOM    104  CA  LYS A  16       6.787  29.277  15.743  1.00 18.91           C  
ATOM    105  C   LYS A  16       6.558  30.651  15.101  1.00 21.85           C  
ATOM    106  O   LYS A  16       6.492  30.787  13.880  1.00 16.85           O  
ATOM    107  CB  LYS A  16       5.499  28.755  16.360  1.00 19.48           C  
ATOM    108  CG  LYS A  16       5.671  27.403  17.042  1.00 20.70           C  
ATOM    109  CD  LYS A  16       4.361  26.878  17.618  1.00 19.98           C  
ATOM    110  CE  LYS A  16       3.895  27.684  18.839  1.00 24.91           C  
ATOM    111  NZ  LYS A  16       4.889  27.686  19.966  1.00 21.29           N  
ATOM    112  N   SER A  17       6.451  31.673  15.945  1.00 19.10           N  
ATOM    113  CA  SER A  17       6.216  33.023  15.459  1.00 21.80           C  
ATOM    114  C   SER A  17       7.400  33.557  14.692  1.00 17.28           C  
ATOM    115  O   SER A  17       7.238  34.179  13.654  1.00 19.60           O  
ATOM    116  CB  SER A  17       5.889  33.951  16.617  1.00 19.39           C  
ATOM    117  OG  SER A  17       4.613  33.635  17.113  1.00 20.24           O  
ATOM    118  N   ALA A  18       8.598  33.333  15.212  1.00 19.86           N  
ATOM    119  CA  ALA A  18       9.795  33.835  14.563  1.00 15.88           C  
ATOM    120  C   ALA A  18       9.939  33.248  13.158  1.00 19.31           C  
ATOM    121  O   ALA A  18      10.311  33.946  12.222  1.00 18.25           O  
ATOM    122  CB  ALA A  18      11.028  33.531  15.417  1.00 19.46           C  
ATOM    123  N   LEU A  19       9.625  31.961  13.018  1.00 18.04           N  
ATOM    124  CA  LEU A  19       9.625  31.315  11.726  1.00 19.27           C  
ATOM    125  C   LEU A  19       8.645  31.989  10.770  1.00 18.96           C  
ATOM    126  O   LEU A  19       8.988  32.288   9.631  1.00 22.37           O  
ATOM    127  CB  LEU A  19       9.274  29.825  11.880  1.00 17.74           C  
ATOM    128  CG  LEU A  19      10.418  28.973  12.432  1.00 17.83           C  
ATOM    129  CD1 LEU A  19       9.955  27.550  12.734  1.00 20.41           C  
ATOM    130  CD2 LEU A  19      11.602  29.003  11.473  1.00 21.32           C  
ATOM    131  N   THR A  20       7.423  32.215  11.235  1.00 17.08           N  
ATOM    132  CA  THR A  20       6.404  32.761  10.359  1.00 20.49           C  
ATOM    133  C   THR A  20       6.765  34.194   9.969  1.00 23.84           C  
ATOM    134  O   THR A  20       6.628  34.584   8.810  1.00 25.15           O  
ATOM    135  CB  THR A  20       5.025  32.713  11.016  1.00 22.77           C  
ATOM    136  OG1 THR A  20       4.685  31.347  11.286  1.00 24.66           O  
ATOM    137  CG2 THR A  20       3.961  33.328  10.102  1.00 21.98           C  
ATOM    138  N   ILE A  21       7.274  34.957  10.929  1.00 19.93           N  
ATOM    139  CA  ILE A  21       7.598  36.354  10.688  1.00 21.71           C  
ATOM    140  C   ILE A  21       8.795  36.476   9.742  1.00 21.78           C  
ATOM    141  O   ILE A  21       8.832  37.361   8.890  1.00 22.16           O  
ATOM    142  CB  ILE A  21       7.841  37.082  12.017  1.00 23.11           C  
ATOM    143  CG1 ILE A  21       6.495  37.280  12.710  1.00 22.33           C  
ATOM    144  CG2 ILE A  21       8.532  38.425  11.787  1.00 21.68           C  
ATOM    145  CD1 ILE A  21       6.558  37.574  14.174  1.00 22.36           C  
ATOM    146  N   GLN A  22       9.740  35.550   9.844  1.00 19.85           N  
ATOM    147  CA  GLN A  22      10.847  35.504   8.907  1.00 23.94           C  
ATOM    148  C   GLN A  22      10.335  35.209   7.491  1.00 26.18           C  
ATOM    149  O   GLN A  22      10.730  35.881   6.536  1.00 25.09           O  
ATOM    150  CB  GLN A  22      11.886  34.461   9.336  1.00 25.68           C  
ATOM    151  CG  GLN A  22      13.052  34.317   8.346  1.00 29.82           C  
ATOM    152  CD  GLN A  22      13.940  35.563   8.263  1.00 32.10           C  
ATOM    153  OE1 GLN A  22      14.053  36.172   7.205  1.00 33.72           O  
ATOM    154  NE2 GLN A  22      14.608  35.912   9.371  1.00 29.09           N  
ATOM    155  N   LEU A  23       9.438  34.229   7.354  1.00 23.72           N  
ATOM    156  CA  LEU A  23       8.891  33.905   6.025  1.00 28.30           C  
ATOM    157  C   LEU A  23       8.150  35.092   5.394  1.00 26.18           C  
ATOM    158  O   LEU A  23       8.344  35.414   4.220  1.00 26.47           O  
ATOM    159  CB  LEU A  23       7.938  32.707   6.095  1.00 20.77           C  
ATOM    160  CG  LEU A  23       7.371  32.288   4.733  1.00 24.45           C  
ATOM    161  CD1 LEU A  23       8.394  31.505   3.911  1.00 22.63           C  
ATOM    162  CD2 LEU A  23       6.057  31.530   4.878  1.00 23.06           C  
ATOM    163  N   ILE A  24       7.302  35.738   6.174  1.00 24.33           N  
ATOM    164  CA  ILE A  24       6.416  36.762   5.625  1.00 27.01           C  
ATOM    165  C   ILE A  24       7.059  38.156   5.624  1.00 29.95           C  
ATOM    166  O   ILE A  24       6.917  38.916   4.662  1.00 31.40           O  
ATOM    167  CB  ILE A  24       5.078  36.828   6.409  1.00 28.75           C  
ATOM    168  CG1 ILE A  24       4.405  35.461   6.455  1.00 25.39           C  
ATOM    169  CG2 ILE A  24       4.127  37.858   5.792  1.00 29.05           C  
ATOM    170  CD1 ILE A  24       4.158  34.884   5.089  1.00 33.80           C  
ATOM    171  N   GLN A  25       7.770  38.492   6.697  1.00 24.58           N  
ATOM    172  CA  GLN A  25       8.250  39.857   6.868  1.00 26.73           C  
ATOM    173  C   GLN A  25       9.761  39.990   6.815  1.00 27.10           C  
ATOM    174  O   GLN A  25      10.295  41.051   7.113  1.00 28.21           O  
ATOM    175  CB  GLN A  25       7.712  40.426   8.181  1.00 26.77           C  
ATOM    176  CG  GLN A  25       6.200  40.357   8.235  1.00 27.40           C  
ATOM    177  CD  GLN A  25       5.651  40.852   9.544  1.00 34.15           C  
ATOM    178  OE1 GLN A  25       6.407  41.207  10.448  1.00 30.72           O  
ATOM    179  NE2 GLN A  25       4.325  40.881   9.656  1.00 37.01           N  
ATOM    180  N   ASN A  26      10.435  38.913   6.422  1.00 29.13           N  
ATOM    181  CA  ASN A  26      11.865  38.920   6.141  1.00 28.87           C  
ATOM    182  C   ASN A  26      12.775  39.474   7.230  1.00 34.12           C  
ATOM    183  O   ASN A  26      13.761  40.142   6.926  1.00 38.28           O  
ATOM    184  CB  ASN A  26      12.142  39.690   4.843  1.00 31.41           C  
ATOM    185  CG  ASN A  26      11.326  39.168   3.666  1.00 35.26           C  
ATOM    186  OD1 ASN A  26      11.599  38.086   3.147  1.00 37.16           O  
ATOM    187  ND2 ASN A  26      10.347  39.951   3.222  1.00 29.73           N  
ATOM    188  N   HIS A  27      12.472  39.173   8.489  1.00 30.86           N  
ATOM    189  CA  HIS A  27      13.354  39.562   9.580  1.00 32.06           C  
ATOM    190  C   HIS A  27      13.116  38.709  10.818  1.00 30.50           C  
ATOM    191  O   HIS A  27      12.144  37.962  10.896  1.00 24.29           O  
ATOM    192  CB  HIS A  27      13.163  41.037   9.926  1.00 30.06           C  
ATOM    193  CG  HIS A  27      11.944  41.299  10.744  1.00 26.48           C  
ATOM    194  ND1 HIS A  27      10.677  41.329  10.200  1.00 30.03           N  
ATOM    195  CD2 HIS A  27      11.790  41.537  12.068  1.00 31.76           C  
ATOM    196  CE1 HIS A  27       9.796  41.567  11.153  1.00 29.63           C  
ATOM    197  NE2 HIS A  27      10.446  41.693  12.297  1.00 31.32           N  
ATOM    198  N   PHE A  28      13.985  38.855  11.809  1.00 30.98           N  
ATOM    199  CA  PHE A  28      13.913  38.012  13.003  1.00 27.09           C  
ATOM    200  C   PHE A  28      13.474  38.775  14.270  1.00 36.25           C  
ATOM    201  O   PHE A  28      14.102  39.750  14.681  1.00 32.53           O  
ATOM    202  CB  PHE A  28      15.272  37.333  13.193  1.00 28.39           C  
ATOM    203  CG  PHE A  28      15.457  36.698  14.525  1.00 27.75           C  
ATOM    204  CD1 PHE A  28      14.659  35.642  14.920  1.00 28.40           C  
ATOM    205  CD2 PHE A  28      16.462  37.137  15.371  1.00 27.65           C  
ATOM    206  CE1 PHE A  28      14.852  35.044  16.153  1.00 28.08           C  
ATOM    207  CE2 PHE A  28      16.665  36.546  16.586  1.00 26.17           C  
ATOM    208  CZ  PHE A  28      15.851  35.505  16.987  1.00 31.11           C  
ATOM    209  N   VAL A  29      12.395  38.317  14.902  1.00 32.65           N  
ATOM    210  CA  VAL A  29      11.751  39.120  15.952  1.00 38.68           C  
ATOM    211  C   VAL A  29      12.612  39.393  17.215  1.00 35.09           C  
ATOM    212  O   VAL A  29      12.605  40.514  17.732  1.00 43.35           O  
ATOM    213  CB  VAL A  29      10.394  38.478  16.312  1.00 35.94           C  
ATOM    214  CG1 VAL A  29       9.937  38.842  17.678  1.00 39.81           C  
ATOM    215  CG2 VAL A  29       9.390  38.944  15.329  1.00 30.70           C  
ATOM    216  N   ASP A  30      13.356  38.404  17.692  1.00 37.22           N  
ATOM    217  CA  ASP A  30      14.437  38.655  18.653  1.00 37.98           C  
ATOM    218  C   ASP A  30      13.935  39.291  19.957  1.00 37.44           C  
ATOM    219  O   ASP A  30      14.532  40.239  20.486  1.00 33.64           O  
ATOM    220  CB  ASP A  30      15.495  39.544  17.998  1.00 34.69           C  
ATOM    221  CG  ASP A  30      16.755  39.657  18.825  1.00 46.35           C  
ATOM    222  OD1 ASP A  30      16.942  38.819  19.737  1.00 43.25           O  
ATOM    223  OD2 ASP A  30      17.558  40.581  18.560  1.00 52.81           O  
ATOM    224  N   GLU A  31      12.820  38.766  20.457  1.00 32.97           N  
ATOM    225  CA  GLU A  31      12.125  39.365  21.579  1.00 32.79           C  
ATOM    226  C   GLU A  31      11.036  38.452  22.119  1.00 35.13           C  
ATOM    227  O   GLU A  31      10.620  37.492  21.473  1.00 30.66           O  
ATOM    228  CB  GLU A  31      11.518  40.712  21.177  1.00 34.44           C  
ATOM    229  CG  GLU A  31      10.177  40.611  20.485  1.00 38.73           C  
ATOM    230  CD  GLU A  31       9.770  41.896  19.795  1.00 43.96           C  
ATOM    231  OE1 GLU A  31       9.735  41.915  18.541  1.00 41.86           O  
ATOM    232  OE2 GLU A  31       9.467  42.878  20.505  1.00 45.13           O  
ATOM    233  N   TYR A  32      10.561  38.788  23.310  1.00 30.66           N  
ATOM    234  CA  TYR A  32       9.546  38.019  23.999  1.00 27.09           C  
ATOM    235  C   TYR A  32       8.163  38.531  23.621  1.00 30.83           C  
ATOM    236  O   TYR A  32       7.846  39.692  23.866  1.00 34.60           O  
ATOM    237  CB  TYR A  32       9.784  38.122  25.509  1.00 26.10           C  
ATOM    238  CG  TYR A  32       8.952  37.209  26.361  1.00 28.62           C  
ATOM    239  CD1 TYR A  32       7.711  37.615  26.826  1.00 26.30           C  
ATOM    240  CD2 TYR A  32       9.412  35.946  26.720  1.00 26.33           C  
ATOM    241  CE1 TYR A  32       6.937  36.790  27.618  1.00 26.77           C  
ATOM    242  CE2 TYR A  32       8.643  35.112  27.506  1.00 26.85           C  
ATOM    243  CZ  TYR A  32       7.401  35.543  27.956  1.00 25.12           C  
ATOM    244  OH  TYR A  32       6.618  34.732  28.756  1.00 26.24           O  
ATOM    245  N   ASP A  33       7.343  37.680  23.009  1.00 25.68           N  
ATOM    246  CA  ASP A  33       6.021  38.105  22.554  1.00 28.21           C  
ATOM    247  C   ASP A  33       5.125  36.899  22.290  1.00 30.98           C  
ATOM    248  O   ASP A  33       4.923  36.513  21.134  1.00 27.64           O  
ATOM    249  CB  ASP A  33       6.155  38.967  21.298  1.00 30.89           C  
ATOM    250  CG  ASP A  33       4.824  39.450  20.768  1.00 36.07           C  
ATOM    251  OD1 ASP A  33       3.829  39.507  21.533  1.00 35.45           O  
ATOM    252  OD2 ASP A  33       4.777  39.768  19.567  1.00 34.93           O  
ATOM    253  N   PRO A  34       4.601  36.286  23.369  1.00 31.26           N  
ATOM    254  CA  PRO A  34       3.784  35.063  23.323  1.00 29.35           C  
ATOM    255  C   PRO A  34       2.535  35.205  22.463  1.00 29.44           C  
ATOM    256  O   PRO A  34       1.860  36.227  22.519  1.00 29.74           O  
ATOM    257  CB  PRO A  34       3.388  34.842  24.792  1.00 34.09           C  
ATOM    258  CG  PRO A  34       4.415  35.571  25.579  1.00 32.29           C  
ATOM    259  CD  PRO A  34       4.815  36.753  24.751  1.00 29.12           C  
ATOM    260  N   THR A  35       2.219  34.170  21.693  1.00 25.02           N  
ATOM    261  CA  THR A  35       1.077  34.217  20.790  1.00 26.66           C  
ATOM    262  C   THR A  35      -0.196  33.633  21.416  1.00 29.79           C  
ATOM    263  O   THR A  35      -0.166  32.635  22.138  1.00 28.97           O  
ATOM    264  CB  THR A  35       1.387  33.462  19.474  1.00 28.02           C  
ATOM    265  OG1 THR A  35       2.666  33.871  18.986  1.00 27.16           O  
ATOM    266  CG2 THR A  35       0.317  33.745  18.399  1.00 25.46           C  
ATOM    267  N   ILE A  36      -1.324  34.277  21.148  1.00 31.80           N  
ATOM    268  CA  ILE A  36      -2.604  33.696  21.492  1.00 30.33           C  
ATOM    269  C   ILE A  36      -3.084  32.956  20.258  1.00 33.86           C  
ATOM    270  O   ILE A  36      -3.157  31.727  20.242  1.00 30.87           O  
ATOM    271  CB  ILE A  36      -3.628  34.754  21.937  1.00 38.05           C  
ATOM    272  CG1 ILE A  36      -3.127  35.501  23.175  1.00 39.23           C  
ATOM    273  CG2 ILE A  36      -4.969  34.106  22.227  1.00 38.01           C  
ATOM    274  CD1 ILE A  36      -2.316  36.754  22.869  1.00 38.78           C  
ATOM    275  N   GLU A  37      -3.377  33.718  19.211  1.00 32.68           N  
ATOM    276  CA  GLU A  37      -3.611  33.156  17.890  1.00 30.86           C  
ATOM    277  C   GLU A  37      -3.464  34.248  16.841  1.00 35.24           C  
ATOM    278  O   GLU A  37      -4.151  35.268  16.901  1.00 33.18           O  
ATOM    279  CB  GLU A  37      -4.992  32.517  17.782  1.00 33.31           C  
ATOM    280  CG  GLU A  37      -5.135  31.680  16.508  1.00 36.50           C  
ATOM    281  CD  GLU A  37      -6.491  31.014  16.365  1.00 41.18           C  
ATOM    282  OE1 GLU A  37      -7.405  31.634  15.778  1.00 44.29           O  
ATOM    283  OE2 GLU A  37      -6.634  29.864  16.831  1.00 43.41           O  
ATOM    284  N   ASP A  38      -2.566  34.038  15.885  1.00 29.26           N  
ATOM    285  CA  ASP A  38      -2.320  35.038  14.851  1.00 33.74           C  
ATOM    286  C   ASP A  38      -2.420  34.415  13.470  1.00 32.31           C  
ATOM    287  O   ASP A  38      -2.080  33.256  13.285  1.00 27.00           O  
ATOM    288  CB  ASP A  38      -0.944  35.679  15.022  1.00 31.74           C  
ATOM    289  CG  ASP A  38      -0.918  36.730  16.107  1.00 33.26           C  
ATOM    290  OD1 ASP A  38      -1.985  37.296  16.424  1.00 38.47           O  
ATOM    291  OD2 ASP A  38       0.180  36.997  16.627  1.00 36.52           O  
ATOM    292  N   SER A  39      -2.875  35.206  12.506  1.00 29.70           N  
ATOM    293  CA  SER A  39      -3.100  34.717  11.158  1.00 28.55           C  
ATOM    294  C   SER A  39      -2.385  35.595  10.139  1.00 27.75           C  
ATOM    295  O   SER A  39      -2.483  36.818  10.188  1.00 29.01           O  
ATOM    296  CB  SER A  39      -4.607  34.656  10.869  1.00 27.52           C  
ATOM    297  OG  SER A  39      -4.877  34.904   9.505  1.00 35.24           O  
ATOM    298  N   TYR A  40      -1.641  34.963   9.236  1.00 24.35           N  
ATOM    299  CA  TYR A  40      -0.969  35.670   8.159  1.00 25.43           C  
ATOM    300  C   TYR A  40      -1.476  35.120   6.852  1.00 27.12           C  
ATOM    301  O   TYR A  40      -1.562  33.907   6.689  1.00 28.77           O  
ATOM    302  CB  TYR A  40       0.551  35.507   8.232  1.00 25.10           C  
ATOM    303  CG  TYR A  40       1.161  35.980   9.539  1.00 31.44           C  
ATOM    304  CD1 TYR A  40       1.006  35.238  10.714  1.00 25.82           C  
ATOM    305  CD2 TYR A  40       1.883  37.164   9.601  1.00 28.79           C  
ATOM    306  CE1 TYR A  40       1.547  35.664  11.911  1.00 27.50           C  
ATOM    307  CE2 TYR A  40       2.439  37.596  10.800  1.00 35.00           C  
ATOM    308  CZ  TYR A  40       2.269  36.843  11.949  1.00 29.85           C  
ATOM    309  OH  TYR A  40       2.816  37.271  13.142  1.00 34.69           O  
ATOM    310  N   ARG A  41      -1.812  36.002   5.923  1.00 25.34           N  
ATOM    311  CA  ARG A  41      -2.212  35.571   4.594  1.00 21.76           C  
ATOM    312  C   ARG A  41      -1.317  36.261   3.578  1.00 24.39           C  
ATOM    313  O   ARG A  41      -1.259  37.484   3.516  1.00 27.25           O  
ATOM    314  CB  ARG A  41      -3.684  35.871   4.353  1.00 28.47           C  
ATOM    315  CG  ARG A  41      -4.602  34.981   5.182  1.00 28.60           C  
ATOM    316  CD  ARG A  41      -6.035  35.524   5.236  1.00 29.00           C  
ATOM    317  NE  ARG A  41      -6.584  35.792   3.906  1.00 29.13           N  
ATOM    318  CZ  ARG A  41      -7.253  34.905   3.179  1.00 33.20           C  
ATOM    319  NH1 ARG A  41      -7.438  33.675   3.638  1.00 33.89           N  
ATOM    320  NH2 ARG A  41      -7.719  35.237   1.982  1.00 31.88           N  
ATOM    321  N   LYS A  42      -0.573  35.467   2.821  1.00 22.08           N  
ATOM    322  CA  LYS A  42       0.416  36.016   1.907  1.00 26.35           C  
ATOM    323  C   LYS A  42       0.310  35.304   0.581  1.00 25.90           C  
ATOM    324  O   LYS A  42       0.307  34.071   0.501  1.00 22.01           O  
ATOM    325  CB  LYS A  42       1.840  35.885   2.468  1.00 27.51           C  
ATOM    326  CG  LYS A  42       2.924  36.675   1.702  1.00 28.97           C  
ATOM    327  CD  LYS A  42       2.782  38.176   1.926  1.00 29.69           C  
ATOM    328  CE  LYS A  42       3.881  39.006   1.233  1.00 33.48           C  
ATOM    329  NZ  LYS A  42       3.512  40.483   1.178  1.00 28.86           N  
ATOM    330  N   GLN A  43       0.210  36.112  -0.455  1.00 23.87           N  
ATOM    331  CA  GLN A  43       0.236  35.654  -1.817  1.00 24.32           C  
ATOM    332  C   GLN A  43       1.673  35.368  -2.211  1.00 27.29           C  
ATOM    333  O   GLN A  43       2.549  36.201  -2.023  1.00 24.84           O  
ATOM    334  CB  GLN A  43      -0.386  36.717  -2.699  1.00 25.90           C  
ATOM    335  CG  GLN A  43      -0.564  36.385  -4.129  1.00 28.20           C  
ATOM    336  CD  GLN A  43      -1.291  37.507  -4.839  1.00 33.10           C  
ATOM    337  OE1 GLN A  43      -2.301  38.015  -4.349  1.00 34.53           O  
ATOM    338  NE2 GLN A  43      -0.769  37.919  -5.984  1.00 36.66           N  
ATOM    339  N   VAL A  44       1.927  34.178  -2.731  1.00 25.75           N  
ATOM    340  CA  VAL A  44       3.276  33.832  -3.147  1.00 26.45           C  
ATOM    341  C   VAL A  44       3.244  33.109  -4.496  1.00 30.52           C  
ATOM    342  O   VAL A  44       2.167  32.786  -5.019  1.00 28.43           O  
ATOM    343  CB  VAL A  44       3.978  32.938  -2.096  1.00 25.55           C  
ATOM    344  CG1 VAL A  44       4.092  33.656  -0.730  1.00 29.45           C  
ATOM    345  CG2 VAL A  44       3.239  31.634  -1.955  1.00 25.36           C  
ATOM    346  N   VAL A  45       4.419  32.868  -5.066  1.00 23.11           N  
ATOM    347  CA  VAL A  45       4.513  31.996  -6.219  1.00 22.94           C  
ATOM    348  C   VAL A  45       5.468  30.876  -5.871  1.00 25.12           C  
ATOM    349  O   VAL A  45       6.628  31.120  -5.565  1.00 23.83           O  
ATOM    350  CB  VAL A  45       5.001  32.726  -7.482  1.00 31.98           C  
ATOM    351  CG1 VAL A  45       5.047  31.766  -8.653  1.00 25.04           C  
ATOM    352  CG2 VAL A  45       4.094  33.892  -7.789  1.00 32.22           C  
ATOM    353  N   ILE A  46       4.970  29.651  -5.889  1.00 22.04           N  
ATOM    354  CA  ILE A  46       5.789  28.515  -5.517  1.00 20.91           C  
ATOM    355  C   ILE A  46       5.797  27.532  -6.674  1.00 24.94           C  
ATOM    356  O   ILE A  46       4.764  26.980  -7.036  1.00 26.75           O  
ATOM    357  CB  ILE A  46       5.290  27.840  -4.206  1.00 25.08           C  
ATOM    358  CG1 ILE A  46       5.266  28.849  -3.057  1.00 26.19           C  
ATOM    359  CG2 ILE A  46       6.204  26.677  -3.824  1.00 23.37           C  
ATOM    360  CD1 ILE A  46       4.667  28.310  -1.744  1.00 21.90           C  
ATOM    361  N   ASP A  47       6.971  27.361  -7.273  1.00 23.89           N  
ATOM    362  CA  ASP A  47       7.161  26.496  -8.429  1.00 22.23           C  
ATOM    363  C   ASP A  47       6.285  26.953  -9.594  1.00 26.15           C  
ATOM    364  O   ASP A  47       5.708  26.143 -10.318  1.00 27.66           O  
ATOM    365  CB  ASP A  47       6.885  25.038  -8.042  1.00 24.56           C  
ATOM    366  CG  ASP A  47       7.738  24.598  -6.887  1.00 22.86           C  
ATOM    367  OD1 ASP A  47       8.959  24.857  -6.939  1.00 23.53           O  
ATOM    368  OD2 ASP A  47       7.199  24.034  -5.905  1.00 24.23           O  
ATOM    369  N   GLY A  48       6.187  28.269  -9.752  1.00 24.07           N  
ATOM    370  CA  GLY A  48       5.418  28.854 -10.824  1.00 26.42           C  
ATOM    371  C   GLY A  48       3.927  28.978 -10.567  1.00 26.97           C  
ATOM    372  O   GLY A  48       3.215  29.513 -11.397  1.00 30.84           O  
ATOM    373  N   GLU A  49       3.451  28.485  -9.428  1.00 23.45           N  
ATOM    374  CA  GLU A  49       2.022  28.542  -9.128  1.00 27.73           C  
ATOM    375  C   GLU A  49       1.718  29.699  -8.191  1.00 23.20           C  
ATOM    376  O   GLU A  49       2.316  29.780  -7.129  1.00 24.08           O  
ATOM    377  CB  GLU A  49       1.556  27.220  -8.501  1.00 28.44           C  
ATOM    378  CG  GLU A  49       0.171  27.270  -7.849  1.00 32.63           C  
ATOM    379  CD  GLU A  49      -0.165  25.982  -7.094  1.00 32.30           C  
ATOM    380  OE1 GLU A  49       0.132  25.892  -5.886  1.00 23.49           O  
ATOM    381  OE2 GLU A  49      -0.713  25.050  -7.720  1.00 37.25           O  
ATOM    382  N   THR A  50       0.803  30.588  -8.575  1.00 22.63           N  
ATOM    383  CA  THR A  50       0.331  31.610  -7.644  1.00 24.25           C  
ATOM    384  C   THR A  50      -0.555  30.974  -6.579  1.00 28.39           C  
ATOM    385  O   THR A  50      -1.524  30.285  -6.895  1.00 29.40           O  
ATOM    386  CB  THR A  50      -0.460  32.736  -8.350  1.00 26.48           C  
ATOM    387  OG1 THR A  50       0.386  33.407  -9.285  1.00 29.24           O  
ATOM    388  CG2 THR A  50      -0.971  33.763  -7.324  1.00 29.10           C  
ATOM    389  N   CYS A  51      -0.230  31.196  -5.311  1.00 28.03           N  
ATOM    390  CA  CYS A  51      -1.071  30.659  -4.256  1.00 24.53           C  
ATOM    391  C   CYS A  51      -1.119  31.567  -3.040  1.00 28.78           C  
ATOM    392  O   CYS A  51      -0.239  32.407  -2.813  1.00 27.44           O  
ATOM    393  CB  CYS A  51      -0.605  29.259  -3.846  1.00 29.85           C  
ATOM    394  SG  CYS A  51       1.149  29.069  -3.509  1.00 27.46           S  
ATOM    395  N   LEU A  52      -2.178  31.396  -2.266  1.00 23.71           N  
ATOM    396  CA  LEU A  52      -2.324  32.109  -1.022  1.00 22.03           C  
ATOM    397  C   LEU A  52      -1.940  31.219   0.157  1.00 25.58           C  
ATOM    398  O   LEU A  52      -2.618  30.224   0.436  1.00 25.77           O  
ATOM    399  CB  LEU A  52      -3.758  32.592  -0.858  1.00 22.36           C  
ATOM    400  CG  LEU A  52      -3.985  33.373   0.431  1.00 30.16           C  
ATOM    401  CD1 LEU A  52      -4.044  34.857   0.110  1.00 30.04           C  
ATOM    402  CD2 LEU A  52      -5.237  32.888   1.154  1.00 31.69           C  
ATOM    403  N   LEU A  53      -0.862  31.565   0.853  1.00 19.93           N  
ATOM    404  CA  LEU A  53      -0.578  30.896   2.119  1.00 19.38           C  
ATOM    405  C   LEU A  53      -1.447  31.556   3.184  1.00 21.74           C  
ATOM    406  O   LEU A  53      -1.392  32.772   3.397  1.00 23.12           O  
ATOM    407  CB  LEU A  53       0.905  30.978   2.496  1.00 18.68           C  
ATOM    408  CG  LEU A  53       1.906  30.569   1.411  1.00 21.28           C  
ATOM    409  CD1 LEU A  53       3.327  30.619   1.951  1.00 23.11           C  
ATOM    410  CD2 LEU A  53       1.579  29.174   0.888  1.00 20.80           C  
ATOM    411  N   ASP A  54      -2.289  30.755   3.815  1.00 22.48           N  
ATOM    412  CA  ASP A  54      -3.070  31.202   4.954  1.00 23.06           C  
ATOM    413  C   ASP A  54      -2.450  30.500   6.148  1.00 24.32           C  
ATOM    414  O   ASP A  54      -2.723  29.331   6.376  1.00 21.63           O  
ATOM    415  CB  ASP A  54      -4.559  30.856   4.770  1.00 23.61           C  
ATOM    416  CG  ASP A  54      -5.436  31.366   5.906  1.00 29.51           C  
ATOM    417  OD1 ASP A  54      -4.980  31.394   7.064  1.00 31.26           O  
ATOM    418  OD2 ASP A  54      -6.601  31.729   5.650  1.00 37.34           O  
ATOM    419  N   ILE A  55      -1.582  31.202   6.879  1.00 22.32           N  
ATOM    420  CA  ILE A  55      -0.819  30.597   7.968  1.00 23.24           C  
ATOM    421  C   ILE A  55      -1.392  30.951   9.332  1.00 25.76           C  
ATOM    422  O   ILE A  55      -1.556  32.127   9.673  1.00 24.50           O  
ATOM    423  CB  ILE A  55       0.663  31.034   7.930  1.00 20.82           C  
ATOM    424  CG1 ILE A  55       1.257  30.740   6.552  1.00 24.76           C  
ATOM    425  CG2 ILE A  55       1.454  30.384   9.079  1.00 20.19           C  
ATOM    426  CD1 ILE A  55       2.664  31.235   6.370  1.00 23.22           C  
ATOM    427  N   LEU A  56      -1.692  29.924  10.113  1.00 20.35           N  
ATOM    428  CA  LEU A  56      -2.125  30.139  11.474  1.00 24.00           C  
ATOM    429  C   LEU A  56      -0.971  29.868  12.435  1.00 22.32           C  
ATOM    430  O   LEU A  56      -0.391  28.778  12.467  1.00 19.55           O  
ATOM    431  CB  LEU A  56      -3.324  29.271  11.819  1.00 23.97           C  
ATOM    432  CG  LEU A  56      -4.011  29.824  13.062  1.00 29.09           C  
ATOM    433  CD1 LEU A  56      -4.907  30.995  12.676  1.00 30.45           C  
ATOM    434  CD2 LEU A  56      -4.775  28.726  13.791  1.00 28.72           C  
ATOM    435  N   ASP A  57      -0.644  30.908  13.191  1.00 21.14           N  
ATOM    436  CA  ASP A  57       0.425  30.903  14.161  1.00 20.88           C  
ATOM    437  C   ASP A  57      -0.199  30.695  15.524  1.00 22.41           C  
ATOM    438  O   ASP A  57      -0.915  31.562  16.009  1.00 25.59           O  
ATOM    439  CB  ASP A  57       1.198  32.217  14.087  1.00 23.21           C  
ATOM    440  CG  ASP A  57       2.379  32.259  15.034  1.00 24.83           C  
ATOM    441  OD1 ASP A  57       2.931  31.183  15.371  1.00 21.76           O  
ATOM    442  OD2 ASP A  57       2.768  33.379  15.423  1.00 25.48           O  
ATOM    443  N   THR A  58       0.055  29.545  16.138  1.00 21.87           N  
ATOM    444  CA  THR A  58      -0.694  29.164  17.326  1.00 25.90           C  
ATOM    445  C   THR A  58       0.065  29.328  18.637  1.00 24.06           C  
ATOM    446  O   THR A  58       1.252  29.649  18.646  1.00 27.11           O  
ATOM    447  CB  THR A  58      -1.147  27.716  17.239  1.00 23.87           C  
ATOM    448  OG1 THR A  58       0.004  26.867  17.331  1.00 23.73           O  
ATOM    449  CG2 THR A  58      -1.897  27.482  15.930  1.00 25.43           C  
ATOM    450  N   ALA A  59      -0.647  29.084  19.738  1.00 26.14           N  
ATOM    451  CA  ALA A  59      -0.082  29.173  21.084  1.00 27.64           C  
ATOM    452  C   ALA A  59       0.566  27.870  21.505  1.00 28.76           C  
ATOM    453  O   ALA A  59      -0.015  26.799  21.346  1.00 28.54           O  
ATOM    454  CB  ALA A  59      -1.166  29.563  22.104  1.00 26.73           C  
ATOM    455  N   GLY A  60       1.777  27.969  22.044  1.00 29.98           N  
ATOM    456  CA  GLY A  60       2.403  26.851  22.723  1.00 26.59           C  
ATOM    457  C   GLY A  60       1.865  26.765  24.147  1.00 30.59           C  
ATOM    458  O   GLY A  60       2.014  25.745  24.811  1.00 38.64           O  
ATOM    459  N   GLN A  61       1.230  27.842  24.608  1.00 36.11           N  
ATOM    460  CA  GLN A  61       0.686  27.910  25.968  1.00 34.43           C  
ATOM    461  C   GLN A  61      -0.707  27.301  26.034  1.00 33.74           C  
ATOM    462  O   GLN A  61      -0.858  26.081  26.102  1.00 41.39           O  
ATOM    463  CB  GLN A  61       0.639  29.361  26.466  1.00 37.77           C  
ATOM    464  CG  GLN A  61      -0.393  30.232  25.754  1.00 34.56           C  
ATOM    465  CD  GLN A  61      -0.499  31.637  26.339  1.00 45.37           C  
ATOM    466  OE1 GLN A  61      -0.504  31.816  27.561  1.00 48.36           O  
ATOM    467  NE2 GLN A  61      -0.583  32.642  25.467  1.00 40.01           N  
ATOM    468  N   TYR A  64      -4.445  26.683  26.277  1.00 50.72           N  
ATOM    469  CA  TYR A  64      -5.431  26.676  25.202  1.00 46.92           C  
ATOM    470  C   TYR A  64      -5.482  25.326  24.478  1.00 51.92           C  
ATOM    471  O   TYR A  64      -5.400  25.277  23.254  1.00 50.76           O  
ATOM    472  CB  TYR A  64      -5.127  27.795  24.203  1.00 47.33           C  
ATOM    473  N   SER A  65      -5.640  24.237  25.232  1.00 54.26           N  
ATOM    474  CA  SER A  65      -5.559  22.883  24.672  1.00 49.85           C  
ATOM    475  C   SER A  65      -6.844  22.392  23.984  1.00 59.11           C  
ATOM    476  O   SER A  65      -6.784  21.725  22.945  1.00 54.27           O  
ATOM    477  CB  SER A  65      -5.161  21.891  25.766  1.00 59.34           C  
ATOM    478  N   ALA A  66      -8.002  22.698  24.566  1.00 61.33           N  
ATOM    479  CA  ALA A  66      -9.272  22.370  23.922  1.00 56.53           C  
ATOM    480  C   ALA A  66      -9.518  23.355  22.794  1.00 56.11           C  
ATOM    481  O   ALA A  66     -10.275  23.079  21.861  1.00 57.25           O  
ATOM    482  CB  ALA A  66     -10.419  22.396  24.919  1.00 60.71           C  
ATOM    483  N   MET A  67      -8.851  24.504  22.882  1.00 54.01           N  
ATOM    484  CA  MET A  67      -8.920  25.521  21.843  1.00 52.62           C  
ATOM    485  C   MET A  67      -8.085  25.112  20.635  1.00 47.13           C  
ATOM    486  O   MET A  67      -8.004  25.848  19.657  1.00 49.29           O  
ATOM    487  CB  MET A  67      -8.436  26.875  22.374  1.00 49.45           C  
ATOM    488  CG  MET A  67      -9.042  27.286  23.710  1.00 53.67           C  
ATOM    489  SD  MET A  67     -10.811  26.961  23.817  1.00 68.31           S  
ATOM    490  CE  MET A  67     -11.196  27.656  25.423  1.00 76.44           C  
ATOM    491  N   ARG A  68      -7.457  23.942  20.715  1.00 45.55           N  
ATOM    492  CA  ARG A  68      -6.575  23.448  19.658  1.00 43.02           C  
ATOM    493  C   ARG A  68      -7.317  22.651  18.592  1.00 44.98           C  
ATOM    494  O   ARG A  68      -6.970  22.710  17.410  1.00 40.43           O  
ATOM    495  CB  ARG A  68      -5.460  22.588  20.263  1.00 47.12           C  
ATOM    496  CG  ARG A  68      -4.190  23.365  20.521  1.00 45.85           C  
ATOM    497  CD  ARG A  68      -3.535  23.106  21.860  1.00 46.44           C  
ATOM    498  NE  ARG A  68      -2.869  21.814  21.941  1.00 47.31           N  
ATOM    499  CZ  ARG A  68      -1.875  21.544  22.780  1.00 42.82           C  
ATOM    500  NH1 ARG A  68      -1.413  22.486  23.600  1.00 39.79           N  
ATOM    501  NH2 ARG A  68      -1.333  20.336  22.789  1.00 42.17           N  
ATOM    502  N   ASP A  69      -8.328  21.900  19.026  1.00 52.17           N  
ATOM    503  CA  ASP A  69      -9.138  21.054  18.142  1.00 48.92           C  
ATOM    504  C   ASP A  69      -9.635  21.813  16.925  1.00 47.76           C  
ATOM    505  O   ASP A  69      -9.497  21.348  15.788  1.00 43.83           O  
ATOM    506  CB  ASP A  69     -10.332  20.464  18.914  1.00 54.30           C  
ATOM    507  CG  ASP A  69     -11.480  20.023  17.997  1.00 58.73           C  
ATOM    508  OD1 ASP A  69     -11.218  19.284  17.025  1.00 60.11           O  
ATOM    509  OD2 ASP A  69     -12.644  20.424  18.244  1.00 54.49           O  
ATOM    510  N   GLN A  70     -10.194  22.992  17.165  1.00 47.28           N  
ATOM    511  CA  GLN A  70     -10.812  23.747  16.092  1.00 42.34           C  
ATOM    512  C   GLN A  70      -9.843  24.137  14.972  1.00 39.71           C  
ATOM    513  O   GLN A  70     -10.174  24.004  13.791  1.00 36.07           O  
ATOM    514  CB  GLN A  70     -11.470  24.993  16.644  1.00 45.18           C  
ATOM    515  CG  GLN A  70     -11.937  25.916  15.554  1.00 43.63           C  
ATOM    516  CD  GLN A  70     -13.049  26.804  16.003  1.00 45.53           C  
ATOM    517  OE1 GLN A  70     -12.849  27.721  16.802  1.00 50.77           O  
ATOM    518  NE2 GLN A  70     -14.245  26.536  15.500  1.00 48.40           N  
ATOM    519  N   TYR A  71      -8.649  24.603  15.329  1.00 39.36           N  
ATOM    520  CA  TYR A  71      -7.709  25.019  14.289  1.00 35.14           C  
ATOM    521  C   TYR A  71      -7.018  23.807  13.653  1.00 32.55           C  
ATOM    522  O   TYR A  71      -6.564  23.862  12.504  1.00 28.25           O  
ATOM    523  CB  TYR A  71      -6.691  26.042  14.833  1.00 34.92           C  
ATOM    524  CG  TYR A  71      -5.601  25.580  15.803  1.00 33.85           C  
ATOM    525  CD1 TYR A  71      -4.664  24.609  15.438  1.00 31.29           C  
ATOM    526  CD2 TYR A  71      -5.456  26.187  17.055  1.00 32.86           C  
ATOM    527  CE1 TYR A  71      -3.661  24.214  16.303  1.00 33.35           C  
ATOM    528  CE2 TYR A  71      -4.446  25.797  17.932  1.00 33.07           C  
ATOM    529  CZ  TYR A  71      -3.553  24.809  17.548  1.00 33.39           C  
ATOM    530  OH  TYR A  71      -2.542  24.410  18.387  1.00 35.87           O  
ATOM    531  N   MET A  72      -6.948  22.704  14.386  1.00 32.26           N  
ATOM    532  CA  MET A  72      -6.423  21.482  13.795  1.00 33.18           C  
ATOM    533  C   MET A  72      -7.448  20.901  12.826  1.00 33.73           C  
ATOM    534  O   MET A  72      -7.085  20.375  11.781  1.00 35.67           O  
ATOM    535  CB  MET A  72      -6.055  20.464  14.869  1.00 31.07           C  
ATOM    536  CG  MET A  72      -4.896  20.896  15.741  1.00 33.96           C  
ATOM    537  SD  MET A  72      -4.589  19.735  17.080  1.00 37.73           S  
ATOM    538  CE  MET A  72      -3.020  20.329  17.701  1.00 32.89           C  
ATOM    539  N   ARG A  73      -8.726  21.014  13.170  1.00 32.84           N  
ATOM    540  CA  ARG A  73      -9.799  20.524  12.308  1.00 36.77           C  
ATOM    541  C   ARG A  73      -9.719  21.130  10.911  1.00 34.72           C  
ATOM    542  O   ARG A  73      -9.651  20.401   9.932  1.00 40.04           O  
ATOM    543  CB  ARG A  73     -11.164  20.828  12.927  1.00 39.45           C  
ATOM    544  CG  ARG A  73     -12.249  19.811  12.583  1.00 39.26           C  
ATOM    545  CD  ARG A  73     -13.534  20.110  13.345  1.00 45.05           C  
ATOM    546  NE  ARG A  73     -14.288  18.895  13.636  1.00 48.80           N  
ATOM    547  CZ  ARG A  73     -14.130  18.165  14.738  1.00 52.40           C  
ATOM    548  NH1 ARG A  73     -13.253  18.536  15.664  1.00 45.14           N  
ATOM    549  NH2 ARG A  73     -14.859  17.067  14.919  1.00 52.20           N  
ATOM    550  N   THR A  74      -9.690  22.457  10.822  1.00 33.86           N  
ATOM    551  CA  THR A  74      -9.658  23.145   9.529  1.00 37.35           C  
ATOM    552  C   THR A  74      -8.282  23.182   8.866  1.00 30.54           C  
ATOM    553  O   THR A  74      -8.161  23.387   7.652  1.00 33.88           O  
ATOM    554  CB  THR A  74     -10.163  24.600   9.659  1.00 37.58           C  
ATOM    555  OG1 THR A  74      -9.731  25.142  10.908  1.00 36.62           O  
ATOM    556  CG2 THR A  74     -11.685  24.642   9.597  1.00 42.29           C  
ATOM    557  N   GLY A  75      -7.239  22.982   9.655  1.00 30.57           N  
ATOM    558  CA  GLY A  75      -5.887  23.002   9.128  1.00 29.42           C  
ATOM    559  C   GLY A  75      -5.605  22.002   8.025  1.00 29.45           C  
ATOM    560  O   GLY A  75      -6.023  20.855   8.080  1.00 31.13           O  
ATOM    561  N   GLU A  76      -4.864  22.436   7.016  1.00 25.02           N  
ATOM    562  CA  GLU A  76      -4.618  21.588   5.873  1.00 24.70           C  
ATOM    563  C   GLU A  76      -3.275  20.886   5.968  1.00 24.34           C  
ATOM    564  O   GLU A  76      -3.153  19.717   5.644  1.00 30.15           O  
ATOM    565  CB  GLU A  76      -4.701  22.418   4.599  1.00 28.04           C  
ATOM    566  CG  GLU A  76      -4.853  21.624   3.362  1.00 25.21           C  
ATOM    567  CD  GLU A  76      -5.064  22.504   2.143  1.00 28.16           C  
ATOM    568  OE1 GLU A  76      -5.008  23.748   2.291  1.00 22.66           O  
ATOM    569  OE2 GLU A  76      -5.279  21.934   1.051  1.00 24.18           O  
ATOM    570  N   GLY A  77      -2.259  21.617   6.406  1.00 22.15           N  
ATOM    571  CA  GLY A  77      -0.936  21.065   6.614  1.00 20.17           C  
ATOM    572  C   GLY A  77      -0.321  21.704   7.852  1.00 20.25           C  
ATOM    573  O   GLY A  77      -0.665  22.834   8.200  1.00 20.09           O  
ATOM    574  N   PHE A  78       0.592  20.988   8.498  1.00 21.29           N  
ATOM    575  CA  PHE A  78       1.119  21.408   9.792  1.00 21.75           C  
ATOM    576  C   PHE A  78       2.642  21.451   9.848  1.00 20.11           C  
ATOM    577  O   PHE A  78       3.325  20.461   9.544  1.00 18.71           O  
ATOM    578  CB  PHE A  78       0.582  20.477  10.899  1.00 22.68           C  
ATOM    579  CG  PHE A  78      -0.916  20.515  11.027  1.00 22.15           C  
ATOM    580  CD1 PHE A  78      -1.721  19.805  10.137  1.00 23.00           C  
ATOM    581  CD2 PHE A  78      -1.520  21.277  12.015  1.00 23.11           C  
ATOM    582  CE1 PHE A  78      -3.108  19.864  10.228  1.00 24.18           C  
ATOM    583  CE2 PHE A  78      -2.909  21.343  12.113  1.00 24.53           C  
ATOM    584  CZ  PHE A  78      -3.700  20.629  11.216  1.00 24.56           C  
ATOM    585  N   LEU A  79       3.179  22.606  10.256  1.00 19.31           N  
ATOM    586  CA  LEU A  79       4.581  22.670  10.656  1.00 19.91           C  
ATOM    587  C   LEU A  79       4.691  22.312  12.136  1.00 20.37           C  
ATOM    588  O   LEU A  79       4.174  23.037  12.979  1.00 18.88           O  
ATOM    589  CB  LEU A  79       5.172  24.065  10.433  1.00 20.46           C  
ATOM    590  CG  LEU A  79       5.771  24.579   9.136  1.00 19.96           C  
ATOM    591  CD1 LEU A  79       6.783  25.677   9.515  1.00 18.60           C  
ATOM    592  CD2 LEU A  79       6.414  23.486   8.290  1.00 18.58           C  
ATOM    593  N   CYS A  80       5.361  21.210  12.442  1.00 19.15           N  
ATOM    594  CA  CYS A  80       5.491  20.739  13.810  1.00 21.49           C  
ATOM    595  C   CYS A  80       6.867  21.089  14.340  1.00 22.37           C  
ATOM    596  O   CYS A  80       7.848  20.414  14.031  1.00 17.95           O  
ATOM    597  CB  CYS A  80       5.242  19.229  13.877  1.00 21.99           C  
ATOM    598  SG  CYS A  80       3.545  18.769  13.398  1.00 27.38           S  
ATOM    599  N   VAL A  81       6.921  22.144  15.148  1.00 17.66           N  
ATOM    600  CA  VAL A  81       8.180  22.792  15.502  1.00 19.19           C  
ATOM    601  C   VAL A  81       8.641  22.471  16.928  1.00 19.45           C  
ATOM    602  O   VAL A  81       7.844  22.555  17.862  1.00 22.18           O  
ATOM    603  CB  VAL A  81       8.063  24.331  15.371  1.00 19.32           C  
ATOM    604  CG1 VAL A  81       9.408  24.984  15.622  1.00 19.24           C  
ATOM    605  CG2 VAL A  81       7.508  24.730  13.994  1.00 19.96           C  
ATOM    606  N   PHE A  82       9.912  22.096  17.076  1.00 16.82           N  
ATOM    607  CA  PHE A  82      10.562  22.039  18.376  1.00 21.28           C  
ATOM    608  C   PHE A  82      11.835  22.838  18.224  1.00 20.45           C  
ATOM    609  O   PHE A  82      12.132  23.302  17.118  1.00 21.38           O  
ATOM    610  CB  PHE A  82      10.849  20.596  18.820  1.00 22.03           C  
ATOM    611  CG  PHE A  82      11.844  19.873  17.939  1.00 22.09           C  
ATOM    612  CD1 PHE A  82      11.440  19.283  16.751  1.00 21.55           C  
ATOM    613  CD2 PHE A  82      13.182  19.799  18.303  1.00 22.96           C  
ATOM    614  CE1 PHE A  82      12.358  18.615  15.933  1.00 20.23           C  
ATOM    615  CE2 PHE A  82      14.104  19.138  17.502  1.00 25.37           C  
ATOM    616  CZ  PHE A  82      13.688  18.545  16.313  1.00 24.19           C  
ATOM    617  N   ALA A  83      12.575  23.016  19.315  1.00 20.85           N  
ATOM    618  CA  ALA A  83      13.852  23.723  19.277  1.00 19.12           C  
ATOM    619  C   ALA A  83      14.983  22.763  19.631  1.00 23.25           C  
ATOM    620  O   ALA A  83      14.878  21.989  20.584  1.00 24.44           O  
ATOM    621  CB  ALA A  83      13.836  24.916  20.231  1.00 23.76           C  
ATOM    622  N   ILE A  84      16.071  22.809  18.874  1.00 23.35           N  
ATOM    623  CA  ILE A  84      17.122  21.802  19.024  1.00 27.71           C  
ATOM    624  C   ILE A  84      17.937  21.969  20.312  1.00 30.29           C  
ATOM    625  O   ILE A  84      18.796  21.139  20.608  1.00 31.66           O  
ATOM    626  CB  ILE A  84      18.083  21.791  17.788  1.00 28.29           C  
ATOM    627  CG1 ILE A  84      18.754  23.144  17.576  1.00 28.77           C  
ATOM    628  CG2 ILE A  84      17.322  21.378  16.528  1.00 29.28           C  
ATOM    629  CD1 ILE A  84      20.117  23.268  18.225  1.00 32.46           C  
ATOM    630  N   ASN A  85      17.665  23.035  21.066  1.00 25.78           N  
ATOM    631  CA  ASN A  85      18.308  23.232  22.361  1.00 29.51           C  
ATOM    632  C   ASN A  85      17.325  22.974  23.484  1.00 28.60           C  
ATOM    633  O   ASN A  85      17.597  23.326  24.632  1.00 29.69           O  
ATOM    634  CB  ASN A  85      18.897  24.649  22.483  1.00 30.96           C  
ATOM    635  CG  ASN A  85      17.817  25.742  22.564  1.00 30.45           C  
ATOM    636  OD1 ASN A  85      16.726  25.601  22.003  1.00 28.51           O  
ATOM    637  ND2 ASN A  85      18.119  26.826  23.285  1.00 25.53           N  
ATOM    638  N   ASN A  86      16.192  22.347  23.153  1.00 27.80           N  
ATOM    639  CA  ASN A  86      15.094  22.162  24.104  1.00 26.36           C  
ATOM    640  C   ASN A  86      14.474  20.769  24.000  1.00 26.46           C  
ATOM    641  O   ASN A  86      13.457  20.580  23.349  1.00 22.52           O  
ATOM    642  CB  ASN A  86      14.017  23.241  23.891  1.00 24.76           C  
ATOM    643  CG  ASN A  86      12.921  23.217  24.953  1.00 25.86           C  
ATOM    644  OD1 ASN A  86      12.854  22.321  25.784  1.00 28.77           O  
ATOM    645  ND2 ASN A  86      12.045  24.212  24.914  1.00 34.86           N  
ATOM    646  N   THR A  87      15.083  19.806  24.686  1.00 33.26           N  
ATOM    647  CA  THR A  87      14.645  18.411  24.633  1.00 29.52           C  
ATOM    648  C   THR A  87      13.162  18.246  24.924  1.00 28.78           C  
ATOM    649  O   THR A  87      12.458  17.502  24.228  1.00 27.83           O  
ATOM    650  CB  THR A  87      15.442  17.553  25.624  1.00 34.33           C  
ATOM    651  OG1 THR A  87      15.290  18.110  26.934  1.00 38.73           O  
ATOM    652  CG2 THR A  87      16.914  17.557  25.263  1.00 27.86           C  
ATOM    653  N   LYS A  88      12.678  18.945  25.944  1.00 24.62           N  
ATOM    654  CA  LYS A  88      11.267  18.865  26.300  1.00 30.07           C  
ATOM    655  C   LYS A  88      10.365  19.159  25.088  1.00 29.88           C  
ATOM    656  O   LYS A  88       9.385  18.456  24.847  1.00 28.82           O  
ATOM    657  CB  LYS A  88      10.951  19.825  27.450  1.00 26.58           C  
ATOM    658  CG  LYS A  88       9.552  19.687  28.025  1.00 33.73           C  
ATOM    659  CD  LYS A  88       9.212  18.222  28.311  1.00 38.79           C  
ATOM    660  CE  LYS A  88       8.016  18.051  29.269  1.00 45.86           C  
ATOM    661  NZ  LYS A  88       6.695  18.520  28.746  1.00 44.01           N  
ATOM    662  N   SER A  89      10.710  20.187  24.323  1.00 27.65           N  
ATOM    663  CA  SER A  89       9.876  20.598  23.191  1.00 24.15           C  
ATOM    664  C   SER A  89       9.808  19.482  22.139  1.00 23.46           C  
ATOM    665  O   SER A  89       8.795  19.314  21.469  1.00 25.56           O  
ATOM    666  CB  SER A  89      10.400  21.898  22.570  1.00 24.12           C  
ATOM    667  OG  SER A  89      11.623  21.722  21.850  1.00 22.72           O  
ATOM    668  N   PHE A  90      10.887  18.718  22.009  1.00 22.01           N  
ATOM    669  CA  PHE A  90      10.910  17.578  21.090  1.00 28.08           C  
ATOM    670  C   PHE A  90       9.998  16.454  21.575  1.00 30.88           C  
ATOM    671  O   PHE A  90       9.336  15.788  20.789  1.00 32.62           O  
ATOM    672  CB  PHE A  90      12.334  17.052  20.914  1.00 23.93           C  
ATOM    673  CG  PHE A  90      12.435  15.888  19.968  1.00 30.44           C  
ATOM    674  CD1 PHE A  90      12.302  16.072  18.599  1.00 27.38           C  
ATOM    675  CD2 PHE A  90      12.679  14.603  20.441  1.00 31.03           C  
ATOM    676  CE1 PHE A  90      12.395  15.004  17.728  1.00 32.79           C  
ATOM    677  CE2 PHE A  90      12.778  13.529  19.564  1.00 31.75           C  
ATOM    678  CZ  PHE A  90      12.639  13.729  18.212  1.00 34.33           C  
ATOM    679  N   GLU A  91       9.956  16.245  22.881  1.00 30.94           N  
ATOM    680  CA  GLU A  91       9.048  15.254  23.436  1.00 29.96           C  
ATOM    681  C   GLU A  91       7.607  15.687  23.207  1.00 26.71           C  
ATOM    682  O   GLU A  91       6.768  14.885  22.794  1.00 32.79           O  
ATOM    683  CB  GLU A  91       9.331  15.046  24.928  1.00 29.58           C  
ATOM    684  N   ASP A  92       7.331  16.966  23.453  1.00 24.83           N  
ATOM    685  CA  ASP A  92       5.989  17.511  23.300  1.00 25.75           C  
ATOM    686  C   ASP A  92       5.459  17.367  21.883  1.00 28.86           C  
ATOM    687  O   ASP A  92       4.254  17.342  21.665  1.00 27.46           O  
ATOM    688  CB  ASP A  92       5.944  18.996  23.658  1.00 29.69           C  
ATOM    689  CG  ASP A  92       6.049  19.254  25.134  1.00 37.09           C  
ATOM    690  OD1 ASP A  92       5.893  18.303  25.933  1.00 36.09           O  
ATOM    691  OD2 ASP A  92       6.263  20.432  25.490  1.00 40.84           O  
ATOM    692  N   ILE A  93       6.360  17.311  20.913  1.00 29.35           N  
ATOM    693  CA  ILE A  93       5.913  17.430  19.536  1.00 31.72           C  
ATOM    694  C   ILE A  93       5.279  16.081  19.132  1.00 28.30           C  
ATOM    695  O   ILE A  93       4.417  16.033  18.258  1.00 32.30           O  
ATOM    696  CB  ILE A  93       7.087  17.898  18.593  1.00 32.93           C  
ATOM    697  CG1 ILE A  93       6.544  18.493  17.286  1.00 31.23           C  
ATOM    698  CG2 ILE A  93       8.049  16.776  18.312  1.00 28.70           C  
ATOM    699  CD1 ILE A  93       5.652  19.717  17.460  1.00 25.51           C  
ATOM    700  N   HIS A  94       5.667  15.002  19.807  1.00 27.61           N  
ATOM    701  CA  HIS A  94       4.938  13.740  19.701  1.00 34.12           C  
ATOM    702  C   HIS A  94       3.461  13.941  20.022  1.00 33.17           C  
ATOM    703  O   HIS A  94       2.588  13.487  19.276  1.00 31.35           O  
ATOM    704  CB  HIS A  94       5.526  12.675  20.633  1.00 31.84           C  
ATOM    705  CG  HIS A  94       4.817  11.352  20.567  1.00 47.62           C  
ATOM    706  ND1 HIS A  94       5.187  10.350  19.691  1.00 48.21           N  
ATOM    707  CD2 HIS A  94       3.755  10.870  21.260  1.00 46.00           C  
ATOM    708  CE1 HIS A  94       4.387   9.310  19.850  1.00 48.22           C  
ATOM    709  NE2 HIS A  94       3.507   9.600  20.793  1.00 46.84           N  
ATOM    710  N   GLN A  95       3.187  14.631  21.126  1.00 31.32           N  
ATOM    711  CA  GLN A  95       1.813  14.876  21.557  1.00 27.78           C  
ATOM    712  C   GLN A  95       1.029  15.732  20.564  1.00 29.22           C  
ATOM    713  O   GLN A  95      -0.167  15.533  20.368  1.00 25.44           O  
ATOM    714  CB  GLN A  95       1.788  15.552  22.929  1.00 34.51           C  
ATOM    715  N   TYR A  96       1.692  16.701  19.950  1.00 28.07           N  
ATOM    716  CA  TYR A  96       1.002  17.536  18.982  1.00 28.46           C  
ATOM    717  C   TYR A  96       0.561  16.682  17.799  1.00 27.00           C  
ATOM    718  O   TYR A  96      -0.594  16.735  17.384  1.00 23.97           O  
ATOM    719  CB  TYR A  96       1.883  18.703  18.530  1.00 26.04           C  
ATOM    720  CG  TYR A  96       1.625  19.964  19.335  1.00 28.02           C  
ATOM    721  CD1 TYR A  96       0.522  20.762  19.058  1.00 32.51           C  
ATOM    722  CD2 TYR A  96       2.474  20.354  20.360  1.00 28.62           C  
ATOM    723  CE1 TYR A  96       0.269  21.920  19.775  1.00 33.32           C  
ATOM    724  CE2 TYR A  96       2.230  21.517  21.095  1.00 27.76           C  
ATOM    725  CZ  TYR A  96       1.127  22.293  20.794  1.00 33.11           C  
ATOM    726  OH  TYR A  96       0.857  23.452  21.496  1.00 34.20           O  
ATOM    727  N   ARG A  97       1.476  15.872  17.289  1.00 27.35           N  
ATOM    728  CA  ARG A  97       1.171  15.035  16.133  1.00 27.67           C  
ATOM    729  C   ARG A  97      -0.016  14.101  16.412  1.00 31.08           C  
ATOM    730  O   ARG A  97      -0.947  14.000  15.608  1.00 27.02           O  
ATOM    731  CB  ARG A  97       2.399  14.233  15.728  1.00 32.07           C  
ATOM    732  CG  ARG A  97       3.421  15.042  14.966  1.00 38.88           C  
ATOM    733  CD  ARG A  97       4.550  14.150  14.439  1.00 45.71           C  
ATOM    734  NE  ARG A  97       4.091  12.838  13.970  1.00 46.14           N  
ATOM    735  CZ  ARG A  97       3.355  12.638  12.880  1.00 43.73           C  
ATOM    736  NH1 ARG A  97       2.965  13.659  12.140  1.00 46.49           N  
ATOM    737  NH2 ARG A  97       3.001  11.413  12.531  1.00 42.80           N  
ATOM    738  N   GLU A  98       0.014  13.438  17.567  1.00 31.10           N  
ATOM    739  CA  GLU A  98      -1.073  12.549  17.958  1.00 29.34           C  
ATOM    740  C   GLU A  98      -2.396  13.304  18.053  1.00 28.99           C  
ATOM    741  O   GLU A  98      -3.444  12.783  17.670  1.00 29.11           O  
ATOM    742  CB  GLU A  98      -0.755  11.872  19.292  1.00 31.47           C  
ATOM    743  CG  GLU A  98       0.386  10.877  19.211  1.00 38.19           C  
ATOM    744  CD  GLU A  98       0.139   9.789  18.175  1.00 45.72           C  
ATOM    745  OE1 GLU A  98       1.082   9.456  17.419  1.00 47.53           O  
ATOM    746  OE2 GLU A  98      -0.996   9.263  18.119  1.00 48.47           O  
ATOM    747  N   GLN A  99      -2.360  14.537  18.548  1.00 29.66           N  
ATOM    748  CA  GLN A  99      -3.602  15.287  18.668  1.00 29.06           C  
ATOM    749  C   GLN A  99      -4.133  15.671  17.295  1.00 29.90           C  
ATOM    750  O   GLN A  99      -5.338  15.614  17.055  1.00 29.86           O  
ATOM    751  CB  GLN A  99      -3.443  16.544  19.520  1.00 31.76           C  
ATOM    752  CG  GLN A  99      -4.807  17.197  19.746  1.00 36.52           C  
ATOM    753  CD  GLN A  99      -4.774  18.396  20.665  1.00 41.54           C  
ATOM    754  OE1 GLN A  99      -3.723  18.766  21.188  1.00 43.71           O  
ATOM    755  NE2 GLN A  99      -5.940  19.005  20.880  1.00 40.35           N  
ATOM    756  N   ILE A 100      -3.231  16.047  16.396  1.00 24.80           N  
ATOM    757  CA  ILE A 100      -3.637  16.336  15.028  1.00 28.71           C  
ATOM    758  C   ILE A 100      -4.275  15.110  14.353  1.00 31.88           C  
ATOM    759  O   ILE A 100      -5.391  15.189  13.812  1.00 29.64           O  
ATOM    760  CB  ILE A 100      -2.451  16.822  14.201  1.00 28.76           C  
ATOM    761  CG1 ILE A 100      -1.974  18.180  14.734  1.00 27.50           C  
ATOM    762  CG2 ILE A 100      -2.849  16.941  12.731  1.00 29.62           C  
ATOM    763  CD1 ILE A 100      -0.612  18.571  14.221  1.00 24.53           C  
ATOM    764  N   LYS A 101      -3.573  13.980  14.403  1.00 28.39           N  
ATOM    765  CA  LYS A 101      -4.102  12.725  13.870  1.00 26.78           C  
ATOM    766  C   LYS A 101      -5.492  12.402  14.395  1.00 29.86           C  
ATOM    767  O   LYS A 101      -6.362  11.973  13.632  1.00 32.91           O  
ATOM    768  CB  LYS A 101      -3.178  11.566  14.204  1.00 32.35           C  
ATOM    769  CG  LYS A 101      -1.924  11.485  13.380  1.00 30.34           C  
ATOM    770  CD  LYS A 101      -1.088  10.336  13.902  1.00 33.21           C  
ATOM    771  CE  LYS A 101       0.269  10.318  13.284  1.00 39.58           C  
ATOM    772  NZ  LYS A 101       1.187   9.441  14.057  1.00 46.90           N  
ATOM    773  N   ARG A 102      -5.694  12.600  15.698  1.00 32.56           N  
ATOM    774  CA  ARG A 102      -6.964  12.297  16.335  1.00 31.69           C  
ATOM    775  C   ARG A 102      -8.062  13.224  15.837  1.00 39.26           C  
ATOM    776  O   ARG A 102      -9.109  12.759  15.367  1.00 41.30           O  
ATOM    777  CB  ARG A 102      -6.845  12.393  17.860  1.00 34.51           C  
ATOM    778  CG  ARG A 102      -6.981  11.050  18.562  1.00 40.79           C  
ATOM    779  CD  ARG A 102      -6.056  10.961  19.756  1.00 43.00           C  
ATOM    780  NE  ARG A 102      -6.021  12.220  20.493  1.00 42.98           N  
ATOM    781  CZ  ARG A 102      -4.977  12.638  21.197  1.00 42.03           C  
ATOM    782  NH1 ARG A 102      -3.881  11.890  21.253  1.00 41.03           N  
ATOM    783  NH2 ARG A 102      -5.023  13.807  21.830  1.00 39.94           N  
ATOM    784  N   VAL A 103      -7.807  14.528  15.909  1.00 30.88           N  
ATOM    785  CA  VAL A 103      -8.800  15.545  15.546  1.00 38.22           C  
ATOM    786  C   VAL A 103      -9.246  15.441  14.085  1.00 33.66           C  
ATOM    787  O   VAL A 103     -10.433  15.622  13.764  1.00 34.71           O  
ATOM    788  CB  VAL A 103      -8.247  16.963  15.819  1.00 37.79           C  
ATOM    789  CG1 VAL A 103      -9.068  18.013  15.109  1.00 41.13           C  
ATOM    790  CG2 VAL A 103      -8.194  17.231  17.326  1.00 37.30           C  
ATOM    791  N   LYS A 104      -8.290  15.122  13.221  1.00 32.16           N  
ATOM    792  CA  LYS A 104      -8.506  15.065  11.782  1.00 33.38           C  
ATOM    793  C   LYS A 104      -8.801  13.667  11.265  1.00 32.59           C  
ATOM    794  O   LYS A 104      -8.956  13.476  10.053  1.00 35.58           O  
ATOM    795  CB  LYS A 104      -7.285  15.602  11.049  1.00 30.92           C  
ATOM    796  CG  LYS A 104      -7.016  17.080  11.324  1.00 35.84           C  
ATOM    797  CD  LYS A 104      -6.135  17.673  10.233  1.00 29.46           C  
ATOM    798  CE  LYS A 104      -6.953  18.062   9.026  1.00 26.16           C  
ATOM    799  NZ  LYS A 104      -7.788  19.259   9.298  1.00 31.01           N  
ATOM    800  N   ASP A 105      -8.855  12.700  12.175  1.00 33.78           N  
ATOM    801  CA  ASP A 105      -9.186  11.321  11.833  1.00 31.97           C  
ATOM    802  C   ASP A 105      -8.338  10.842  10.681  1.00 29.86           C  
ATOM    803  O   ASP A 105      -8.853  10.281   9.725  1.00 33.46           O  
ATOM    804  CB  ASP A 105     -10.672  11.192  11.484  1.00 31.11           C  
ATOM    805  CG  ASP A 105     -11.542  11.175  12.705  1.00 37.97           C  
ATOM    806  OD1 ASP A 105     -11.040  10.758  13.761  1.00 39.35           O  
ATOM    807  OD2 ASP A 105     -12.716  11.586  12.636  1.00 43.25           O  
ATOM    808  N   SER A 106      -7.037  11.087  10.762  1.00 25.70           N  
ATOM    809  CA  SER A 106      -6.140  10.729   9.679  1.00 29.07           C  
ATOM    810  C   SER A 106      -4.697  10.682  10.144  1.00 29.06           C  
ATOM    811  O   SER A 106      -4.272  11.510  10.942  1.00 33.28           O  
ATOM    812  CB  SER A 106      -6.275  11.727   8.525  1.00 30.33           C  
ATOM    813  OG  SER A 106      -5.444  11.368   7.440  1.00 34.36           O  
ATOM    814  N   ASP A 107      -3.939   9.713   9.650  1.00 27.36           N  
ATOM    815  CA  ASP A 107      -2.504   9.696   9.900  1.00 28.54           C  
ATOM    816  C   ASP A 107      -1.805  10.052   8.596  1.00 29.46           C  
ATOM    817  O   ASP A 107      -0.603   9.870   8.456  1.00 31.46           O  
ATOM    818  CB  ASP A 107      -2.037   8.332  10.417  1.00 31.32           C  
ATOM    819  CG  ASP A 107      -2.719   7.183   9.711  1.00 37.12           C  
ATOM    820  OD1 ASP A 107      -2.972   6.147  10.369  1.00 36.80           O  
ATOM    821  OD2 ASP A 107      -3.016   7.331   8.502  1.00 34.31           O  
ATOM    822  N   ASP A 108      -2.601  10.561   7.658  1.00 30.01           N  
ATOM    823  CA  ASP A 108      -2.123  10.962   6.345  1.00 39.87           C  
ATOM    824  C   ASP A 108      -2.275  12.476   6.136  1.00 34.85           C  
ATOM    825  O   ASP A 108      -2.593  12.934   5.041  1.00 42.73           O  
ATOM    826  CB  ASP A 108      -2.877  10.196   5.251  1.00 33.70           C  
ATOM    827  N   VAL A 109      -2.047  13.252   7.188  1.00 37.53           N  
ATOM    828  CA  VAL A 109      -2.117  14.707   7.087  1.00 30.42           C  
ATOM    829  C   VAL A 109      -0.731  15.249   6.757  1.00 28.94           C  
ATOM    830  O   VAL A 109       0.246  14.876   7.413  1.00 27.77           O  
ATOM    831  CB  VAL A 109      -2.626  15.347   8.397  1.00 32.22           C  
ATOM    832  CG1 VAL A 109      -2.783  16.857   8.245  1.00 26.29           C  
ATOM    833  CG2 VAL A 109      -3.943  14.714   8.829  1.00 36.59           C  
ATOM    834  N   PRO A 110      -0.638  16.121   5.732  1.00 25.69           N  
ATOM    835  CA  PRO A 110       0.632  16.789   5.417  1.00 20.83           C  
ATOM    836  C   PRO A 110       1.241  17.496   6.632  1.00 19.12           C  
ATOM    837  O   PRO A 110       0.592  18.298   7.312  1.00 23.33           O  
ATOM    838  CB  PRO A 110       0.242  17.796   4.335  1.00 21.01           C  
ATOM    839  CG  PRO A 110      -0.944  17.152   3.661  1.00 26.21           C  
ATOM    840  CD  PRO A 110      -1.692  16.428   4.747  1.00 25.34           C  
ATOM    841  N   MET A 111       2.504  17.180   6.869  1.00 22.18           N  
ATOM    842  CA  MET A 111       3.203  17.553   8.079  1.00 24.01           C  
ATOM    843  C   MET A 111       4.725  17.595   7.832  1.00 26.01           C  
ATOM    844  O   MET A 111       5.295  16.724   7.149  1.00 24.96           O  
ATOM    845  CB  MET A 111       2.831  16.548   9.178  1.00 23.72           C  
ATOM    846  CG  MET A 111       3.138  16.921  10.580  1.00 37.07           C  
ATOM    847  SD  MET A 111       2.076  15.961  11.700  1.00 40.22           S  
ATOM    848  CE  MET A 111       0.451  16.531  11.249  1.00 34.98           C  
ATOM    849  N   VAL A 112       5.379  18.618   8.373  1.00 19.40           N  
ATOM    850  CA  VAL A 112       6.828  18.676   8.390  1.00 21.50           C  
ATOM    851  C   VAL A 112       7.306  18.835   9.826  1.00 21.51           C  
ATOM    852  O   VAL A 112       6.827  19.709  10.555  1.00 19.24           O  
ATOM    853  CB  VAL A 112       7.382  19.846   7.533  1.00 20.99           C  
ATOM    854  CG1 VAL A 112       8.908  19.994   7.733  1.00 23.50           C  
ATOM    855  CG2 VAL A 112       7.047  19.659   6.064  1.00 23.61           C  
ATOM    856  N   LEU A 113       8.241  17.983  10.227  1.00 20.43           N  
ATOM    857  CA  LEU A 113       8.909  18.130  11.504  1.00 21.02           C  
ATOM    858  C   LEU A 113      10.035  19.145  11.357  1.00 21.83           C  
ATOM    859  O   LEU A 113      10.948  18.968  10.553  1.00 18.51           O  
ATOM    860  CB  LEU A 113       9.454  16.783  12.001  1.00 19.68           C  
ATOM    861  CG  LEU A 113      10.128  16.762  13.379  1.00 22.51           C  
ATOM    862  CD1 LEU A 113       9.123  17.061  14.506  1.00 19.00           C  
ATOM    863  CD2 LEU A 113      10.860  15.435  13.621  1.00 23.93           C  
ATOM    864  N   VAL A 114       9.972  20.199  12.165  1.00 20.68           N  
ATOM    865  CA  VAL A 114      10.920  21.300  12.103  1.00 16.09           C  
ATOM    866  C   VAL A 114      11.762  21.431  13.369  1.00 17.67           C  
ATOM    867  O   VAL A 114      11.223  21.684  14.441  1.00 20.58           O  
ATOM    868  CB  VAL A 114      10.196  22.641  11.892  1.00 17.51           C  
ATOM    869  CG1 VAL A 114      11.189  23.784  11.882  1.00 17.26           C  
ATOM    870  CG2 VAL A 114       9.373  22.597  10.605  1.00 19.81           C  
ATOM    871  N   GLY A 115      13.072  21.288  13.225  1.00 15.86           N  
ATOM    872  CA  GLY A 115      14.003  21.526  14.316  1.00 23.04           C  
ATOM    873  C   GLY A 115      14.577  22.929  14.205  1.00 20.09           C  
ATOM    874  O   GLY A 115      15.465  23.189  13.386  1.00 21.66           O  
ATOM    875  N   ASN A 116      14.060  23.838  15.018  1.00 20.97           N  
ATOM    876  CA  ASN A 116      14.401  25.243  14.883  1.00 21.42           C  
ATOM    877  C   ASN A 116      15.521  25.661  15.838  1.00 22.23           C  
ATOM    878  O   ASN A 116      15.890  24.905  16.740  1.00 24.80           O  
ATOM    879  CB  ASN A 116      13.150  26.105  15.091  1.00 22.39           C  
ATOM    880  CG  ASN A 116      13.389  27.577  14.764  1.00 21.21           C  
ATOM    881  OD1 ASN A 116      14.012  27.903  13.753  1.00 19.72           O  
ATOM    882  ND2 ASN A 116      12.930  28.469  15.649  1.00 23.22           N  
ATOM    883  N   LYS A 117      16.069  26.858  15.598  1.00 25.82           N  
ATOM    884  CA  LYS A 117      17.163  27.464  16.365  1.00 25.28           C  
ATOM    885  C   LYS A 117      18.490  26.767  16.078  1.00 25.79           C  
ATOM    886  O   LYS A 117      19.368  26.687  16.939  1.00 24.76           O  
ATOM    887  CB  LYS A 117      16.870  27.448  17.864  1.00 23.48           C  
ATOM    888  CG  LYS A 117      15.514  28.010  18.236  1.00 23.49           C  
ATOM    889  CD  LYS A 117      15.524  28.493  19.675  1.00 25.75           C  
ATOM    890  CE  LYS A 117      14.177  29.071  20.059  1.00 23.77           C  
ATOM    891  NZ  LYS A 117      14.144  29.459  21.514  1.00 26.78           N  
ATOM    892  N   CYS A 118      18.641  26.278  14.855  1.00 21.75           N  
ATOM    893  CA  CYS A 118      19.833  25.533  14.500  1.00 21.77           C  
ATOM    894  C   CYS A 118      21.057  26.451  14.361  1.00 27.27           C  
ATOM    895  O   CYS A 118      22.146  25.992  14.013  1.00 29.59           O  
ATOM    896  CB  CYS A 118      19.600  24.729  13.207  1.00 24.93           C  
ATOM    897  SG  CYS A 118      19.577  25.723  11.683  1.00 29.26           S  
ATOM    898  N   ASP A 119      20.874  27.740  14.647  1.00 27.82           N  
ATOM    899  CA  ASP A 119      21.985  28.680  14.767  1.00 32.11           C  
ATOM    900  C   ASP A 119      22.680  28.571  16.127  1.00 32.88           C  
ATOM    901  O   ASP A 119      23.822  28.985  16.262  1.00 37.69           O  
ATOM    902  CB  ASP A 119      21.499  30.113  14.573  1.00 31.40           C  
ATOM    903  CG  ASP A 119      20.439  30.491  15.584  1.00 31.18           C  
ATOM    904  OD1 ASP A 119      19.279  30.084  15.377  1.00 26.62           O  
ATOM    905  OD2 ASP A 119      20.761  31.169  16.588  1.00 29.52           O  
ATOM    906  N   LEU A 120      21.990  28.012  17.121  1.00 32.05           N  
ATOM    907  CA  LEU A 120      22.503  27.936  18.493  1.00 33.99           C  
ATOM    908  C   LEU A 120      23.491  26.784  18.729  1.00 38.42           C  
ATOM    909  O   LEU A 120      23.212  25.629  18.397  1.00 36.66           O  
ATOM    910  CB  LEU A 120      21.342  27.806  19.477  1.00 30.25           C  
ATOM    911  CG  LEU A 120      20.521  29.056  19.783  1.00 32.42           C  
ATOM    912  CD1 LEU A 120      19.460  28.735  20.820  1.00 31.36           C  
ATOM    913  CD2 LEU A 120      21.431  30.150  20.282  1.00 33.70           C  
ATOM    914  N   ALA A 121      24.629  27.099  19.341  1.00 40.00           N  
ATOM    915  CA  ALA A 121      25.682  26.106  19.559  1.00 44.05           C  
ATOM    916  C   ALA A 121      25.332  25.044  20.606  1.00 43.50           C  
ATOM    917  O   ALA A 121      25.759  23.895  20.490  1.00 47.65           O  
ATOM    918  CB  ALA A 121      26.978  26.804  19.945  1.00 46.20           C  
ATOM    919  N   ALA A 122      24.562  25.423  21.622  1.00 42.33           N  
ATOM    920  CA  ALA A 122      24.309  24.535  22.759  1.00 43.43           C  
ATOM    921  C   ALA A 122      23.189  23.529  22.504  1.00 43.94           C  
ATOM    922  O   ALA A 122      22.209  23.467  23.260  1.00 41.53           O  
ATOM    923  CB  ALA A 122      23.995  25.358  23.997  1.00 53.37           C  
ATOM    924  N   ARG A 123      23.353  22.726  21.458  1.00 37.31           N  
ATOM    925  CA  ARG A 123      22.335  21.759  21.038  1.00 35.64           C  
ATOM    926  C   ARG A 123      22.133  20.611  22.030  1.00 36.10           C  
ATOM    927  O   ARG A 123      23.098  20.096  22.590  1.00 41.30           O  
ATOM    928  CB  ARG A 123      22.713  21.187  19.668  1.00 35.30           C  
ATOM    929  CG  ARG A 123      21.776  20.111  19.153  1.00 36.77           C  
ATOM    930  CD  ARG A 123      22.333  19.455  17.916  1.00 37.16           C  
ATOM    931  NE  ARG A 123      22.229  20.309  16.738  1.00 38.90           N  
ATOM    932  CZ  ARG A 123      21.308  20.166  15.788  1.00 34.07           C  
ATOM    933  NH1 ARG A 123      20.400  19.205  15.875  1.00 31.12           N  
ATOM    934  NH2 ARG A 123      21.302  20.982  14.741  1.00 31.66           N  
ATOM    935  N   THR A 124      20.883  20.198  22.235  1.00 33.85           N  
ATOM    936  CA  THR A 124      20.582  19.059  23.107  1.00 35.37           C  
ATOM    937  C   THR A 124      19.747  17.982  22.419  1.00 33.67           C  
ATOM    938  O   THR A 124      19.533  16.909  22.979  1.00 32.37           O  
ATOM    939  CB  THR A 124      19.834  19.500  24.373  1.00 32.35           C  
ATOM    940  OG1 THR A 124      18.562  20.051  24.005  1.00 34.61           O  
ATOM    941  CG2 THR A 124      20.634  20.543  25.123  1.00 31.13           C  
ATOM    942  N   VAL A 125      19.254  18.274  21.218  1.00 30.94           N  
ATOM    943  CA  VAL A 125      18.524  17.281  20.428  1.00 28.80           C  
ATOM    944  C   VAL A 125      19.292  16.958  19.148  1.00 37.64           C  
ATOM    945  O   VAL A 125      19.360  17.781  18.233  1.00 33.40           O  
ATOM    946  CB  VAL A 125      17.109  17.763  20.044  1.00 31.46           C  
ATOM    947  CG1 VAL A 125      16.363  16.676  19.277  1.00 27.57           C  
ATOM    948  CG2 VAL A 125      16.332  18.208  21.277  1.00 26.90           C  
ATOM    949  N   GLU A 126      19.873  15.764  19.085  1.00 34.06           N  
ATOM    950  CA  GLU A 126      20.642  15.347  17.913  1.00 38.22           C  
ATOM    951  C   GLU A 126      19.754  15.264  16.670  1.00 32.84           C  
ATOM    952  O   GLU A 126      18.596  14.873  16.760  1.00 36.08           O  
ATOM    953  CB  GLU A 126      21.319  13.994  18.175  1.00 37.93           C  
ATOM    954  N   SER A 127      20.294  15.644  15.515  1.00 30.89           N  
ATOM    955  CA  SER A 127      19.551  15.543  14.257  1.00 31.77           C  
ATOM    956  C   SER A 127      19.069  14.127  14.007  1.00 36.36           C  
ATOM    957  O   SER A 127      17.947  13.914  13.533  1.00 32.59           O  
ATOM    958  CB  SER A 127      20.411  15.997  13.077  1.00 33.89           C  
ATOM    959  OG  SER A 127      20.947  17.284  13.307  1.00 35.20           O  
ATOM    960  N   ARG A 128      19.928  13.162  14.330  1.00 38.01           N  
ATOM    961  CA  ARG A 128      19.617  11.749  14.135  1.00 38.09           C  
ATOM    962  C   ARG A 128      18.306  11.327  14.790  1.00 37.85           C  
ATOM    963  O   ARG A 128      17.501  10.655  14.154  1.00 35.48           O  
ATOM    964  CB  ARG A 128      20.757  10.871  14.662  1.00 37.63           C  
ATOM    965  N   GLN A 129      18.069  11.717  16.048  1.00 36.19           N  
ATOM    966  CA  GLN A 129      16.832  11.282  16.698  1.00 33.17           C  
ATOM    967  C   GLN A 129      15.628  11.949  16.057  1.00 33.74           C  
ATOM    968  O   GLN A 129      14.587  11.318  15.893  1.00 29.92           O  
ATOM    969  CB  GLN A 129      16.846  11.531  18.225  1.00 40.40           C  
ATOM    970  CG  GLN A 129      17.549  12.795  18.704  1.00 38.20           C  
ATOM    971  CD  GLN A 129      17.679  12.885  20.235  1.00 45.41           C  
ATOM    972  OE1 GLN A 129      18.646  13.457  20.758  1.00 40.73           O  
ATOM    973  NE2 GLN A 129      16.705  12.326  20.951  1.00 44.86           N  
ATOM    974  N   ALA A 130      15.760  13.209  15.665  1.00 32.32           N  
ATOM    975  CA  ALA A 130      14.657  13.859  14.968  1.00 32.39           C  
ATOM    976  C   ALA A 130      14.399  13.161  13.623  1.00 34.98           C  
ATOM    977  O   ALA A 130      13.246  12.910  13.247  1.00 35.16           O  
ATOM    978  CB  ALA A 130      14.948  15.336  14.776  1.00 29.47           C  
ATOM    979  N   GLN A 131      15.483  12.821  12.928  1.00 35.10           N  
ATOM    980  CA  GLN A 131      15.408  12.060  11.686  1.00 37.46           C  
ATOM    981  C   GLN A 131      14.629  10.772  11.843  1.00 37.15           C  
ATOM    982  O   GLN A 131      13.665  10.538  11.120  1.00 33.92           O  
ATOM    983  CB  GLN A 131      16.805  11.727  11.174  1.00 40.97           C  
ATOM    984  CG  GLN A 131      17.475  12.822  10.374  1.00 42.94           C  
ATOM    985  CD  GLN A 131      16.896  13.007   8.984  1.00 38.61           C  
ATOM    986  OE1 GLN A 131      15.751  12.645   8.706  1.00 43.31           O  
ATOM    987  NE2 GLN A 131      17.702  13.566   8.093  1.00 45.37           N  
ATOM    988  N   ASP A 132      15.053   9.939  12.793  1.00 37.47           N  
ATOM    989  CA  ASP A 132      14.419   8.643  12.998  1.00 38.90           C  
ATOM    990  C   ASP A 132      12.936   8.825  13.271  1.00 38.31           C  
ATOM    991  O   ASP A 132      12.106   8.102  12.734  1.00 37.45           O  
ATOM    992  CB  ASP A 132      15.061   7.869  14.155  1.00 38.07           C  
ATOM    993  CG  ASP A 132      16.559   7.619  13.958  1.00 46.97           C  
ATOM    994  OD1 ASP A 132      17.106   7.927  12.872  1.00 46.43           O  
ATOM    995  OD2 ASP A 132      17.188   7.075  14.896  1.00 50.27           O  
ATOM    996  N   LEU A 133      12.608   9.806  14.105  1.00 36.15           N  
ATOM    997  CA  LEU A 133      11.218  10.094  14.416  1.00 33.92           C  
ATOM    998  C   LEU A 133      10.435  10.486  13.174  1.00 38.12           C  
ATOM    999  O   LEU A 133       9.320  10.003  12.954  1.00 37.59           O  
ATOM   1000  CB  LEU A 133      11.101  11.213  15.457  1.00 36.89           C  
ATOM   1001  CG  LEU A 133       9.631  11.418  15.832  1.00 38.55           C  
ATOM   1002  CD1 LEU A 133       9.103  10.152  16.511  1.00 40.48           C  
ATOM   1003  CD2 LEU A 133       9.393  12.651  16.693  1.00 35.41           C  
ATOM   1004  N   ALA A 134      11.006  11.385  12.376  1.00 37.12           N  
ATOM   1005  CA  ALA A 134      10.340  11.829  11.158  1.00 36.91           C  
ATOM   1006  C   ALA A 134      10.156  10.646  10.219  1.00 32.83           C  
ATOM   1007  O   ALA A 134       9.054  10.398   9.733  1.00 33.20           O  
ATOM   1008  CB  ALA A 134      11.135  12.941  10.474  1.00 30.79           C  
ATOM   1009  N   ARG A 135      11.248   9.924   9.981  1.00 37.05           N  
ATOM   1010  CA  ARG A 135      11.227   8.737   9.125  1.00 38.80           C  
ATOM   1011  C   ARG A 135      10.161   7.752   9.589  1.00 35.47           C  
ATOM   1012  O   ARG A 135       9.375   7.267   8.788  1.00 39.96           O  
ATOM   1013  CB  ARG A 135      12.601   8.063   9.103  1.00 38.63           C  
ATOM   1014  N   SER A 136      10.116   7.494  10.893  1.00 41.81           N  
ATOM   1015  CA  SER A 136       9.106   6.607  11.478  1.00 43.80           C  
ATOM   1016  C   SER A 136       7.676   7.033  11.188  1.00 40.67           C  
ATOM   1017  O   SER A 136       6.793   6.193  11.041  1.00 44.60           O  
ATOM   1018  CB  SER A 136       9.289   6.518  12.989  1.00 43.01           C  
ATOM   1019  OG  SER A 136      10.631   6.211  13.304  1.00 52.16           O  
ATOM   1020  N   GLU A 137       7.455   8.336  11.107  1.00 36.95           N  
ATOM   1021  CA  GLU A 137       6.113   8.883  10.945  1.00 37.79           C  
ATOM   1022  C   GLU A 137       5.758   9.185   9.497  1.00 38.10           C  
ATOM   1023  O   GLU A 137       4.626   9.572   9.194  1.00 42.22           O  
ATOM   1024  CB  GLU A 137       5.967  10.154  11.785  1.00 40.83           C  
ATOM   1025  CG  GLU A 137       5.981   9.887  13.279  1.00 44.75           C  
ATOM   1026  CD  GLU A 137       4.964   8.834  13.670  1.00 48.81           C  
ATOM   1027  OE1 GLU A 137       3.755   9.042  13.417  1.00 49.89           O  
ATOM   1028  OE2 GLU A 137       5.375   7.792  14.223  1.00 55.54           O  
ATOM   1029  N   GLY A 138       6.725   9.016   8.603  1.00 38.18           N  
ATOM   1030  CA  GLY A 138       6.483   9.260   7.193  1.00 34.56           C  
ATOM   1031  C   GLY A 138       6.390  10.730   6.828  1.00 34.79           C  
ATOM   1032  O   GLY A 138       5.644  11.104   5.921  1.00 37.44           O  
ATOM   1033  N   ILE A 139       7.147  11.565   7.536  1.00 35.52           N  
ATOM   1034  CA  ILE A 139       7.157  12.999   7.282  1.00 30.60           C  
ATOM   1035  C   ILE A 139       8.583  13.510   7.096  1.00 27.82           C  
ATOM   1036  O   ILE A 139       9.537  12.907   7.596  1.00 28.30           O  
ATOM   1037  CB  ILE A 139       6.503  13.775   8.435  1.00 30.71           C  
ATOM   1038  CG1 ILE A 139       7.261  13.510   9.743  1.00 30.41           C  
ATOM   1039  CG2 ILE A 139       5.034  13.411   8.546  1.00 35.89           C  
ATOM   1040  CD1 ILE A 139       6.812  14.381  10.901  1.00 34.14           C  
ATOM   1041  N   PRO A 140       8.742  14.633   6.381  1.00 26.32           N  
ATOM   1042  CA  PRO A 140      10.105  15.150   6.248  1.00 22.35           C  
ATOM   1043  C   PRO A 140      10.606  15.840   7.521  1.00 23.51           C  
ATOM   1044  O   PRO A 140       9.807  16.326   8.337  1.00 23.75           O  
ATOM   1045  CB  PRO A 140       9.997  16.163   5.104  1.00 22.04           C  
ATOM   1046  CG  PRO A 140       8.660  15.949   4.484  1.00 29.44           C  
ATOM   1047  CD  PRO A 140       7.782  15.387   5.558  1.00 25.49           C  
ATOM   1048  N   TYR A 141      11.925  15.861   7.682  1.00 23.47           N  
ATOM   1049  CA  TYR A 141      12.569  16.619   8.754  1.00 23.77           C  
ATOM   1050  C   TYR A 141      13.459  17.711   8.173  1.00 22.84           C  
ATOM   1051  O   TYR A 141      14.345  17.458   7.360  1.00 22.69           O  
ATOM   1052  CB  TYR A 141      13.400  15.716   9.669  1.00 20.34           C  
ATOM   1053  CG  TYR A 141      14.143  16.481  10.743  1.00 23.31           C  
ATOM   1054  CD1 TYR A 141      13.453  17.258  11.683  1.00 23.44           C  
ATOM   1055  CD2 TYR A 141      15.527  16.431  10.824  1.00 23.80           C  
ATOM   1056  CE1 TYR A 141      14.131  17.968  12.664  1.00 20.53           C  
ATOM   1057  CE2 TYR A 141      16.221  17.132  11.812  1.00 26.62           C  
ATOM   1058  CZ  TYR A 141      15.518  17.893  12.733  1.00 24.00           C  
ATOM   1059  OH  TYR A 141      16.218  18.570  13.712  1.00 21.54           O  
ATOM   1060  N   ILE A 142      13.230  18.928   8.632  1.00 18.92           N  
ATOM   1061  CA  ILE A 142      13.980  20.075   8.161  1.00 18.66           C  
ATOM   1062  C   ILE A 142      14.426  20.925   9.342  1.00 21.05           C  
ATOM   1063  O   ILE A 142      13.624  21.269  10.208  1.00 20.21           O  
ATOM   1064  CB  ILE A 142      13.134  20.930   7.199  1.00 19.86           C  
ATOM   1065  CG1 ILE A 142      12.862  20.150   5.902  1.00 20.74           C  
ATOM   1066  CG2 ILE A 142      13.817  22.297   6.942  1.00 18.50           C  
ATOM   1067  CD1 ILE A 142      11.997  20.912   4.900  1.00 23.20           C  
ATOM   1068  N   GLU A 143      15.706  21.250   9.387  1.00 19.80           N  
ATOM   1069  CA  GLU A 143      16.180  22.144  10.425  1.00 19.88           C  
ATOM   1070  C   GLU A 143      16.150  23.590   9.955  1.00 20.64           C  
ATOM   1071  O   GLU A 143      16.434  23.885   8.793  1.00 19.76           O  
ATOM   1072  CB  GLU A 143      17.583  21.752  10.872  1.00 21.94           C  
ATOM   1073  CG  GLU A 143      17.578  20.439  11.647  1.00 22.57           C  
ATOM   1074  CD  GLU A 143      18.808  20.234  12.500  1.00 26.41           C  
ATOM   1075  OE1 GLU A 143      19.771  21.016  12.377  1.00 25.62           O  
ATOM   1076  OE2 GLU A 143      18.787  19.288  13.316  1.00 28.25           O  
ATOM   1077  N   THR A 144      15.795  24.472  10.877  1.00 21.60           N  
ATOM   1078  CA  THR A 144      15.629  25.888  10.589  1.00 20.00           C  
ATOM   1079  C   THR A 144      16.326  26.779  11.605  1.00 21.78           C  
ATOM   1080  O   THR A 144      16.560  26.378  12.743  1.00 21.13           O  
ATOM   1081  CB  THR A 144      14.144  26.285  10.556  1.00 19.48           C  
ATOM   1082  OG1 THR A 144      13.553  26.053  11.838  1.00 19.57           O  
ATOM   1083  CG2 THR A 144      13.387  25.489   9.493  1.00 20.62           C  
ATOM   1084  N   SER A 145      16.677  27.982  11.155  1.00 23.30           N  
ATOM   1085  CA  SER A 145      16.991  29.089  12.047  1.00 25.61           C  
ATOM   1086  C   SER A 145      16.158  30.289  11.638  1.00 20.57           C  
ATOM   1087  O   SER A 145      16.386  30.866  10.578  1.00 22.90           O  
ATOM   1088  CB  SER A 145      18.479  29.451  12.006  1.00 25.75           C  
ATOM   1089  OG  SER A 145      18.726  30.595  12.814  1.00 23.15           O  
ATOM   1090  N   ALA A 146      15.192  30.666  12.467  1.00 20.71           N  
ATOM   1091  CA  ALA A 146      14.397  31.862  12.194  1.00 23.68           C  
ATOM   1092  C   ALA A 146      15.299  33.077  12.224  1.00 29.95           C  
ATOM   1093  O   ALA A 146      15.001  34.097  11.614  1.00 28.95           O  
ATOM   1094  CB  ALA A 146      13.278  32.015  13.205  1.00 22.27           C  
ATOM   1095  N   LYS A 147      16.409  32.956  12.950  1.00 27.30           N  
ATOM   1096  CA  LYS A 147      17.336  34.064  13.109  1.00 25.38           C  
ATOM   1097  C   LYS A 147      18.115  34.317  11.818  1.00 29.64           C  
ATOM   1098  O   LYS A 147      18.110  35.434  11.310  1.00 33.29           O  
ATOM   1099  CB  LYS A 147      18.280  33.806  14.289  1.00 26.13           C  
ATOM   1100  CG  LYS A 147      19.205  34.968  14.595  1.00 29.15           C  
ATOM   1101  CD  LYS A 147      20.175  34.607  15.714  1.00 32.19           C  
ATOM   1102  CE  LYS A 147      21.305  35.624  15.787  1.00 38.84           C  
ATOM   1103  NZ  LYS A 147      22.261  35.275  16.861  1.00 36.10           N  
ATOM   1104  N   THR A 148      18.753  33.292  11.262  1.00 24.43           N  
ATOM   1105  CA  THR A 148      19.549  33.496  10.047  1.00 28.25           C  
ATOM   1106  C   THR A 148      18.792  33.238   8.754  1.00 26.86           C  
ATOM   1107  O   THR A 148      19.354  33.411   7.675  1.00 27.94           O  
ATOM   1108  CB  THR A 148      20.784  32.595  10.028  1.00 27.39           C  
ATOM   1109  OG1 THR A 148      20.367  31.254   9.748  1.00 25.30           O  
ATOM   1110  CG2 THR A 148      21.512  32.658  11.367  1.00 22.91           C  
ATOM   1111  N   ARG A 149      17.537  32.796   8.884  1.00 29.05           N  
ATOM   1112  CA  ARG A 149      16.655  32.404   7.768  1.00 26.89           C  
ATOM   1113  C   ARG A 149      17.040  31.058   7.149  1.00 26.10           C  
ATOM   1114  O   ARG A 149      16.408  30.606   6.189  1.00 28.62           O  
ATOM   1115  CB  ARG A 149      16.613  33.493   6.677  1.00 28.30           C  
ATOM   1116  CG  ARG A 149      15.415  33.389   5.723  1.00 34.58           C  
ATOM   1117  CD  ARG A 149      15.529  34.329   4.507  1.00 37.46           C  
ATOM   1118  NE  ARG A 149      14.444  34.092   3.552  1.00 35.94           N  
ATOM   1119  CZ  ARG A 149      13.182  34.447   3.764  1.00 29.90           C  
ATOM   1120  NH1 ARG A 149      12.254  34.191   2.851  1.00 40.88           N  
ATOM   1121  NH2 ARG A 149      12.844  35.059   4.889  1.00 28.50           N  
ATOM   1122  N   GLN A 150      18.046  30.389   7.702  1.00 24.74           N  
ATOM   1123  CA  GLN A 150      18.434  29.088   7.165  1.00 24.25           C  
ATOM   1124  C   GLN A 150      17.259  28.121   7.213  1.00 21.21           C  
ATOM   1125  O   GLN A 150      16.625  27.961   8.261  1.00 21.93           O  
ATOM   1126  CB  GLN A 150      19.609  28.489   7.934  1.00 27.94           C  
ATOM   1127  CG  GLN A 150      20.102  27.187   7.327  1.00 28.58           C  
ATOM   1128  CD  GLN A 150      21.148  26.494   8.188  1.00 41.78           C  
ATOM   1129  OE1 GLN A 150      21.448  26.932   9.308  1.00 34.72           O  
ATOM   1130  NE2 GLN A 150      21.711  25.398   7.668  1.00 40.19           N  
ATOM   1131  N   GLY A 151      16.965  27.499   6.073  1.00 21.93           N  
ATOM   1132  CA  GLY A 151      15.915  26.494   5.977  1.00 21.68           C  
ATOM   1133  C   GLY A 151      14.467  26.937   6.102  1.00 22.11           C  
ATOM   1134  O   GLY A 151      13.559  26.109   6.025  1.00 18.92           O  
ATOM   1135  N   VAL A 152      14.229  28.231   6.265  1.00 20.72           N  
ATOM   1136  CA  VAL A 152      12.869  28.713   6.503  1.00 23.22           C  
ATOM   1137  C   VAL A 152      11.938  28.513   5.293  1.00 23.75           C  
ATOM   1138  O   VAL A 152      10.815  28.026   5.441  1.00 18.77           O  
ATOM   1139  CB  VAL A 152      12.892  30.190   6.915  1.00 21.24           C  
ATOM   1140  CG1 VAL A 152      11.500  30.780   6.920  1.00 22.90           C  
ATOM   1141  CG2 VAL A 152      13.539  30.320   8.290  1.00 19.63           C  
ATOM   1142  N   GLU A 153      12.399  28.868   4.095  1.00 22.82           N  
ATOM   1143  CA  GLU A 153      11.592  28.630   2.906  1.00 25.72           C  
ATOM   1144  C   GLU A 153      11.509  27.142   2.602  1.00 25.99           C  
ATOM   1145  O   GLU A 153      10.463  26.660   2.161  1.00 24.50           O  
ATOM   1146  CB  GLU A 153      12.146  29.397   1.703  1.00 27.27           C  
ATOM   1147  CG  GLU A 153      11.990  30.895   1.853  1.00 28.83           C  
ATOM   1148  CD  GLU A 153      12.310  31.627   0.566  1.00 39.68           C  
ATOM   1149  OE1 GLU A 153      12.363  30.959  -0.490  1.00 41.59           O  
ATOM   1150  OE2 GLU A 153      12.509  32.858   0.612  1.00 38.64           O  
ATOM   1151  N   ASP A 154      12.605  26.423   2.830  1.00 22.37           N  
ATOM   1152  CA AASP A 154      12.599  24.988   2.644  0.40 24.27           C  
ATOM   1153  CA BASP A 154      12.637  24.966   2.687  0.60 23.85           C  
ATOM   1154  C   ASP A 154      11.460  24.350   3.440  1.00 25.65           C  
ATOM   1155  O   ASP A 154      10.698  23.553   2.904  1.00 21.46           O  
ATOM   1156  CB AASP A 154      13.936  24.395   3.060  0.40 24.81           C  
ATOM   1157  CB BASP A 154      13.947  24.377   3.236  0.60 24.85           C  
ATOM   1158  CG AASP A 154      14.294  23.180   2.260  0.40 24.29           C  
ATOM   1159  CG BASP A 154      15.003  24.126   2.167  0.60 27.55           C  
ATOM   1160  OD1AASP A 154      13.365  22.506   1.774  0.40 24.83           O  
ATOM   1161  OD1BASP A 154      14.978  24.771   1.098  0.60 25.32           O  
ATOM   1162  OD2AASP A 154      15.503  22.899   2.113  0.40 28.07           O  
ATOM   1163  OD2BASP A 154      15.900  23.293   2.427  0.60 27.92           O  
ATOM   1164  N   ALA A 155      11.332  24.734   4.705  1.00 18.43           N  
ATOM   1165  CA  ALA A 155      10.320  24.153   5.587  1.00 23.31           C  
ATOM   1166  C   ALA A 155       8.907  24.434   5.114  1.00 20.14           C  
ATOM   1167  O   ALA A 155       8.105  23.504   4.948  1.00 17.40           O  
ATOM   1168  CB  ALA A 155      10.508  24.671   7.017  1.00 17.16           C  
ATOM   1169  N   PHE A 156       8.589  25.713   4.916  1.00 20.18           N  
ATOM   1170  CA  PHE A 156       7.240  26.084   4.514  1.00 18.71           C  
ATOM   1171  C   PHE A 156       6.910  25.588   3.111  1.00 20.16           C  
ATOM   1172  O   PHE A 156       5.803  25.103   2.885  1.00 20.00           O  
ATOM   1173  CB  PHE A 156       7.036  27.602   4.579  1.00 17.00           C  
ATOM   1174  CG  PHE A 156       6.761  28.126   5.969  1.00 17.34           C  
ATOM   1175  CD1 PHE A 156       5.473  28.092   6.505  1.00 16.95           C  
ATOM   1176  CD2 PHE A 156       7.785  28.668   6.722  1.00 19.40           C  
ATOM   1177  CE1 PHE A 156       5.228  28.578   7.778  1.00 17.27           C  
ATOM   1178  CE2 PHE A 156       7.549  29.171   7.986  1.00 17.53           C  
ATOM   1179  CZ  PHE A 156       6.258  29.121   8.514  1.00 20.24           C  
ATOM   1180  N   TYR A 157       7.845  25.727   2.168  1.00 16.43           N  
ATOM   1181  CA  TYR A 157       7.570  25.290   0.801  1.00 20.44           C  
ATOM   1182  C   TYR A 157       7.447  23.773   0.705  1.00 19.40           C  
ATOM   1183  O   TYR A 157       6.625  23.267  -0.054  1.00 21.17           O  
ATOM   1184  CB  TYR A 157       8.647  25.769  -0.172  1.00 24.30           C  
ATOM   1185  CG  TYR A 157       8.680  27.266  -0.425  1.00 21.55           C  
ATOM   1186  CD1 TYR A 157       7.760  28.125   0.153  1.00 25.38           C  
ATOM   1187  CD2 TYR A 157       9.642  27.811  -1.261  1.00 28.81           C  
ATOM   1188  CE1 TYR A 157       7.807  29.498  -0.093  1.00 24.58           C  
ATOM   1189  CE2 TYR A 157       9.694  29.158  -1.510  1.00 33.45           C  
ATOM   1190  CZ  TYR A 157       8.784  29.999  -0.923  1.00 32.37           C  
ATOM   1191  OH  TYR A 157       8.864  31.342  -1.195  1.00 37.82           O  
ATOM   1192  N   THR A 158       8.271  23.055   1.459  1.00 21.69           N  
ATOM   1193  CA  THR A 158       8.177  21.596   1.522  1.00 19.12           C  
ATOM   1194  C   THR A 158       6.788  21.183   2.017  1.00 19.14           C  
ATOM   1195  O   THR A 158       6.169  20.279   1.461  1.00 21.79           O  
ATOM   1196  CB  THR A 158       9.279  21.006   2.425  1.00 20.93           C  
ATOM   1197  OG1 THR A 158      10.550  21.079   1.752  1.00 20.35           O  
ATOM   1198  CG2 THR A 158       8.996  19.545   2.811  1.00 21.85           C  
ATOM   1199  N   LEU A 159       6.292  21.849   3.052  1.00 18.66           N  
ATOM   1200  CA  LEU A 159       4.931  21.598   3.521  1.00 22.39           C  
ATOM   1201  C   LEU A 159       3.879  21.787   2.415  1.00 19.18           C  
ATOM   1202  O   LEU A 159       2.960  20.971   2.248  1.00 19.77           O  
ATOM   1203  CB  LEU A 159       4.605  22.519   4.703  1.00 20.82           C  
ATOM   1204  CG  LEU A 159       3.248  22.263   5.361  1.00 21.40           C  
ATOM   1205  CD1 LEU A 159       3.124  20.790   5.775  1.00 20.90           C  
ATOM   1206  CD2 LEU A 159       2.996  23.207   6.541  1.00 20.53           C  
ATOM   1207  N   VAL A 160       3.999  22.884   1.684  1.00 19.20           N  
ATOM   1208  CA  VAL A 160       3.105  23.154   0.569  1.00 18.67           C  
ATOM   1209  C   VAL A 160       3.161  22.022  -0.467  1.00 18.93           C  
ATOM   1210  O   VAL A 160       2.116  21.569  -0.949  1.00 19.42           O  
ATOM   1211  CB  VAL A 160       3.444  24.510  -0.100  1.00 16.43           C  
ATOM   1212  CG1 VAL A 160       2.703  24.650  -1.418  1.00 19.40           C  
ATOM   1213  CG2 VAL A 160       3.086  25.668   0.832  1.00 19.75           C  
ATOM   1214  N   ARG A 161       4.371  21.559  -0.783  1.00 18.42           N  
ATOM   1215  CA  ARG A 161       4.554  20.502  -1.768  1.00 21.23           C  
ATOM   1216  C   ARG A 161       3.995  19.168  -1.260  1.00 24.88           C  
ATOM   1217  O   ARG A 161       3.472  18.365  -2.042  1.00 21.91           O  
ATOM   1218  CB  ARG A 161       6.032  20.365  -2.145  1.00 22.95           C  
ATOM   1219  CG  ARG A 161       6.526  21.568  -2.937  1.00 23.09           C  
ATOM   1220  CD  ARG A 161       7.945  21.404  -3.490  1.00 27.80           C  
ATOM   1221  NE  ARG A 161       8.464  22.698  -3.937  1.00 23.93           N  
ATOM   1222  CZ  ARG A 161       9.443  23.362  -3.330  1.00 24.60           C  
ATOM   1223  NH1 ARG A 161      10.037  22.852  -2.267  1.00 24.43           N  
ATOM   1224  NH2 ARG A 161       9.846  24.527  -3.800  1.00 23.52           N  
ATOM   1225  N   GLU A 162       4.092  18.957   0.048  1.00 22.96           N  
ATOM   1226  CA  GLU A 162       3.485  17.805   0.709  1.00 24.32           C  
ATOM   1227  C   GLU A 162       1.955  17.841   0.602  1.00 20.69           C  
ATOM   1228  O   GLU A 162       1.322  16.805   0.410  1.00 24.59           O  
ATOM   1229  CB  GLU A 162       3.921  17.740   2.177  1.00 22.89           C  
ATOM   1230  CG  GLU A 162       5.379  17.345   2.359  1.00 25.58           C  
ATOM   1231  CD  GLU A 162       5.610  15.867   2.084  1.00 25.68           C  
ATOM   1232  OE1 GLU A 162       4.890  15.049   2.684  1.00 27.20           O  
ATOM   1233  OE2 GLU A 162       6.493  15.526   1.268  1.00 32.02           O  
ATOM   1234  N   ILE A 163       1.360  19.027   0.691  1.00 22.24           N  
ATOM   1235  CA  ILE A 163      -0.068  19.170   0.433  1.00 20.15           C  
ATOM   1236  C   ILE A 163      -0.409  18.857  -1.043  1.00 24.31           C  
ATOM   1237  O   ILE A 163      -1.350  18.114  -1.324  1.00 21.42           O  
ATOM   1238  CB  ILE A 163      -0.565  20.589   0.810  1.00 16.86           C  
ATOM   1239  CG1 ILE A 163      -0.470  20.769   2.338  1.00 20.84           C  
ATOM   1240  CG2 ILE A 163      -2.013  20.808   0.358  1.00 19.31           C  
ATOM   1241  CD1 ILE A 163      -0.763  22.182   2.808  1.00 20.60           C  
ATOM   1242  N   ARG A 164       0.356  19.406  -1.984  1.00 26.43           N  
ATOM   1243  CA  ARG A 164       0.154  19.074  -3.409  1.00 25.34           C  
ATOM   1244  C   ARG A 164       0.353  17.594  -3.731  1.00 25.39           C  
ATOM   1245  O   ARG A 164      -0.209  17.086  -4.698  1.00 31.26           O  
ATOM   1246  CB  ARG A 164       1.107  19.868  -4.305  1.00 26.07           C  
ATOM   1247  CG  ARG A 164       1.079  21.348  -4.148  1.00 24.34           C  
ATOM   1248  CD  ARG A 164       2.292  21.897  -4.867  1.00 29.31           C  
ATOM   1249  NE  ARG A 164       2.298  23.348  -4.956  1.00 28.66           N  
ATOM   1250  CZ  ARG A 164       3.341  24.054  -5.377  1.00 27.80           C  
ATOM   1251  NH1 ARG A 164       4.451  23.425  -5.751  1.00 25.64           N  
ATOM   1252  NH2 ARG A 164       3.266  25.378  -5.438  1.00 24.78           N  
ATOM   1253  N   GLN A 165       1.184  16.915  -2.951  1.00 27.30           N  
ATOM   1254  CA  GLN A 165       1.492  15.511  -3.196  1.00 28.23           C  
ATOM   1255  C   GLN A 165       0.508  14.560  -2.527  1.00 32.95           C  
ATOM   1256  O   GLN A 165       0.573  13.333  -2.701  1.00 29.63           O  
ATOM   1257  CB  GLN A 165       2.906  15.195  -2.704  1.00 31.94           C  
ATOM   1258  CG  GLN A 165       3.945  15.116  -3.810  1.00 40.25           C  
ATOM   1259  CD  GLN A 165       5.362  15.076  -3.272  1.00 39.58           C  
ATOM   1260  OE1 GLN A 165       5.739  15.861  -2.393  1.00 37.98           O  
ATOM   1261  NE2 GLN A 165       6.147  14.124  -3.771  1.00 41.34           N  
ATOM   1262  N   HIS A 166      -0.391  15.121  -1.737  1.00 29.47           N  
ATOM   1263  CA  HIS A 166      -1.237  14.299  -0.889  1.00 31.78           C  
ATOM   1264  C   HIS A 166      -2.178  13.464  -1.744  1.00 29.80           C  
ATOM   1265  O   HIS A 166      -2.672  13.937  -2.757  1.00 28.75           O  
ATOM   1266  CB  HIS A 166      -2.020  15.173   0.097  1.00 29.89           C  
ATOM   1267  CG  HIS A 166      -2.873  14.395   1.051  1.00 33.72           C  
ATOM   1268  ND1 HIS A 166      -3.968  14.942   1.684  1.00 36.31           N  
ATOM   1269  CD2 HIS A 166      -2.793  13.113   1.474  1.00 43.93           C  
ATOM   1270  CE1 HIS A 166      -4.528  14.027   2.457  1.00 37.70           C  
ATOM   1271  NE2 HIS A 166      -3.837  12.909   2.346  1.00 36.55           N  
ATOM   1272  OXT HIS A 166      -2.451  12.301  -1.435  1.00 31.19           O  
TER    1273      HIS A 166                                                      
HETATM 1274 MG    MG A 201       4.434  32.678  19.031  1.00 22.52          MG  
HETATM 1275  PG  GNP A 202       4.678  31.079  21.706  1.00 27.41           P  
HETATM 1276  O1G GNP A 202       3.908  31.968  20.761  1.00 25.12           O  
HETATM 1277  O2G GNP A 202       4.531  31.529  23.144  1.00 25.79           O  
HETATM 1278  O3G GNP A 202       4.273  29.625  21.731  1.00 22.36           O  
HETATM 1279  N3B GNP A 202       6.223  31.167  21.302  1.00 23.19           N  
HETATM 1280  PB  GNP A 202       6.854  30.886  19.851  1.00 21.43           P  
HETATM 1281  O1B GNP A 202       6.080  31.650  18.840  1.00 21.58           O  
HETATM 1282  O2B GNP A 202       6.956  29.426  19.662  1.00 21.15           O  
HETATM 1283  O3A GNP A 202       8.305  31.423  19.893  1.00 18.68           O  
HETATM 1284  PA  GNP A 202       8.837  32.821  19.469  1.00 25.10           P  
HETATM 1285  O1A GNP A 202       8.867  32.933  17.992  1.00 22.57           O  
HETATM 1286  O2A GNP A 202       8.130  33.894  20.192  1.00 23.91           O  
HETATM 1287  O5' GNP A 202      10.356  32.874  19.897  1.00 22.18           O  
HETATM 1288  C5' GNP A 202      10.815  32.493  21.206  1.00 25.40           C  
HETATM 1289  C4' GNP A 202      12.195  33.070  21.520  1.00 25.26           C  
HETATM 1290  O4' GNP A 202      13.278  32.394  20.810  1.00 21.49           O  
HETATM 1291  C3' GNP A 202      12.384  34.560  21.234  1.00 29.96           C  
HETATM 1292  O3' GNP A 202      13.325  35.119  22.173  1.00 27.14           O  
HETATM 1293  C2' GNP A 202      12.943  34.518  19.813  1.00 25.95           C  
HETATM 1294  O2' GNP A 202      13.648  35.685  19.435  1.00 29.67           O  
HETATM 1295  C1' GNP A 202      13.866  33.291  19.902  1.00 26.02           C  
HETATM 1296  N9  GNP A 202      14.011  32.542  18.665  1.00 24.43           N  
HETATM 1297  C8  GNP A 202      13.019  32.105  17.822  1.00 22.75           C  
HETATM 1298  N7  GNP A 202      13.486  31.436  16.794  1.00 22.07           N  
HETATM 1299  C5  GNP A 202      14.860  31.431  16.980  1.00 21.80           C  
HETATM 1300  C6  GNP A 202      15.895  30.875  16.210  1.00 23.16           C  
HETATM 1301  O6  GNP A 202      15.807  30.247  15.150  1.00 25.51           O  
HETATM 1302  N1  GNP A 202      17.149  31.104  16.772  1.00 26.08           N  
HETATM 1303  C2  GNP A 202      17.372  31.795  17.939  1.00 26.36           C  
HETATM 1304  N2  GNP A 202      18.642  31.929  18.346  1.00 27.81           N  
HETATM 1305  N3  GNP A 202      16.413  32.308  18.670  1.00 25.78           N  
HETATM 1306  C4  GNP A 202      15.192  32.097  18.135  1.00 25.06           C  
HETATM 1307 MG    MG A 203      16.291  40.167   6.316  1.00 26.40          MG  
HETATM 1308  C1  GOL A 204     -12.209  12.797  16.708  1.00 41.00           C  
HETATM 1309  O1  GOL A 204     -12.580  13.042  15.367  1.00 36.55           O  
HETATM 1310  C2  GOL A 204     -11.497  11.454  16.797  1.00 27.46           C  
HETATM 1311  O2  GOL A 204     -10.830  11.222  15.593  1.00 38.63           O  
HETATM 1312  C3  GOL A 204     -10.422  11.475  17.882  1.00 39.91           C  
HETATM 1313  O3  GOL A 204     -10.923  11.025  19.121  1.00 42.61           O  
HETATM 1314  O   HOH A 301      -8.770  26.070  17.656  1.00 42.15           O  
HETATM 1315  O   HOH A 302       8.936  41.640  14.055  1.00 36.54           O  
HETATM 1316  O   HOH A 303      14.118  41.699  15.979  1.00 37.59           O  
HETATM 1317  O   HOH A 304      -4.182  38.148  16.328  1.00 43.39           O  
HETATM 1318  O   HOH A 305      -5.909  36.920  16.809  1.00 40.39           O  
HETATM 1319  O   HOH A 306       5.277  21.242  -6.468  1.00 25.14           O  
HETATM 1320  O   HOH A 307      17.683  24.146   3.938  1.00 33.73           O  
HETATM 1321  O   HOH A 308      -4.084  37.183  18.557  1.00 44.77           O  
HETATM 1322  O   HOH A 309       7.079  40.384   2.595  1.00 26.93           O  
HETATM 1323  O   HOH A 310      -5.270  19.439   0.537  1.00 22.20           O  
HETATM 1324  O   HOH A 311      16.906  26.467   0.600  1.00 35.22           O  
HETATM 1325  O   HOH A 312       1.385  11.165  -3.937  1.00 35.61           O  
HETATM 1326  O   HOH A 313       7.981  32.872  30.064  1.00 23.44           O  
HETATM 1327  O   HOH A 314       6.491  34.433  -4.491  1.00 32.63           O  
HETATM 1328  O   HOH A 315      17.570  22.940   6.566  1.00 19.18           O  
HETATM 1329  O   HOH A 316       5.510  34.233  19.774  1.00 23.24           O  
HETATM 1330  O   HOH A 317       1.734  31.395  23.631  1.00 34.89           O  
HETATM 1331  O   HOH A 318      16.023  37.977   7.709  1.00 41.99           O  
HETATM 1332  O   HOH A 319      12.337  19.122   1.104  1.00 25.38           O  
HETATM 1333  O   HOH A 320      -7.334  24.986   1.557  1.00 33.01           O  
HETATM 1334  O   HOH A 321      -2.677  22.282  -4.854  1.00 33.92           O  
HETATM 1335  O   HOH A 322       4.873  24.829  26.028  1.00 30.84           O  
HETATM 1336  O   HOH A 323       3.716  24.433  -9.414  1.00 28.74           O  
HETATM 1337  O   HOH A 324      -3.913  18.925  -2.027  1.00 30.56           O  
HETATM 1338  O   HOH A 325      -8.495  21.876   5.302  1.00 33.13           O  
HETATM 1339  O   HOH A 326      21.224  22.889  10.848  1.00 31.18           O  
HETATM 1340  O   HOH A 327      14.200  20.944  27.846  1.00 36.51           O  
HETATM 1341  O   HOH A 328       9.369  28.708  -6.587  1.00 23.67           O  
HETATM 1342  O   HOH A 329      11.027  27.531  24.978  1.00 31.43           O  
HETATM 1343  O   HOH A 330      18.366  27.345   3.612  1.00 36.22           O  
HETATM 1344  O   HOH A 331       4.796  37.634  -3.002  1.00 30.56           O  
HETATM 1345  O   HOH A 332      19.442  37.726  12.356  1.00 35.73           O  
HETATM 1346  O   HOH A 333      -4.398  23.579  -6.668  1.00 36.43           O  
HETATM 1347  O   HOH A 334      -8.498  19.498   6.521  1.00 33.74           O  
HETATM 1348  O   HOH A 335      15.291  27.514   2.962  1.00 26.08           O  
HETATM 1349  O   HOH A 336      17.221  20.687  26.521  1.00 30.15           O  
HETATM 1350  O   HOH A 337      24.202  23.919   8.310  1.00 34.67           O  
HETATM 1351  O   HOH A 338      -3.124  16.483  -4.920  1.00 39.29           O  
HETATM 1352  O   HOH A 339      -8.740  32.722  -3.449  1.00 40.02           O  
HETATM 1353  O   HOH A 340      21.779  22.371   8.376  1.00 33.63           O  
HETATM 1354  O   HOH A 341      25.031  30.667  13.941  1.00 41.60           O  
HETATM 1355  O   HOH A 342      12.125  40.829  25.070  1.00 33.89           O  
HETATM 1356  O   HOH A 343       1.048  41.309   2.915  1.00 31.92           O  
HETATM 1357  O   HOH A 344      -8.013  14.727  21.587  1.00 44.20           O  
HETATM 1358  O   HOH A 345      23.005  13.701  15.073  1.00 33.06           O  
HETATM 1359  O   HOH A 346      13.291  13.928   5.392  1.00 29.12           O  
HETATM 1360  O   HOH A 347      -2.075  19.782  -5.766  1.00 39.63           O  
HETATM 1361  O   HOH A 348      -1.115   5.878   5.805  1.00 41.02           O  
HETATM 1362  O   HOH A 349       9.062  17.804  -1.694  1.00 33.92           O  
HETATM 1363  O   HOH A 350       1.067  25.120  19.191  1.00 21.39           O  
HETATM 1364  O   HOH A 351       7.444  21.441  20.363  1.00 20.46           O  
HETATM 1365  O   HOH A 352       3.328  31.154  18.022  1.00 20.85           O  
HETATM 1366  O   HOH A 353      11.317  36.180  13.064  1.00 25.76           O  
HETATM 1367  O   HOH A 354      -3.821  29.328  19.285  1.00 34.00           O  
HETATM 1368  O   HOH A 355       4.021  15.240   5.255  1.00 26.00           O  
HETATM 1369  O   HOH A 356      14.705  27.106  23.016  1.00 25.85           O  
HETATM 1370  O   HOH A 357      17.317  29.604  23.412  1.00 31.63           O  
HETATM 1371  O   HOH A 358      24.252  28.546  22.274  1.00 35.57           O  
HETATM 1372  O   HOH A 359       8.891  36.525  19.748  1.00 28.60           O  
HETATM 1373  O   HOH A 360      21.878  29.286  10.471  1.00 27.54           O  
HETATM 1374  O   HOH A 361      15.448  32.207   1.818  1.00 35.92           O  
HETATM 1375  O   HOH A 362       1.959  39.990  19.568  1.00 45.26           O  
HETATM 1376  O   HOH A 363      15.902  37.091  21.164  1.00 33.63           O  
HETATM 1377  O   HOH A 364      15.338  29.785   3.727  1.00 30.62           O  
HETATM 1378  O   HOH A 365      14.318  37.671   3.591  1.00 39.66           O  
HETATM 1379  O   HOH A 366       2.633  36.062  15.254  1.00 29.77           O  
HETATM 1380  O   HOH A 367      22.863  32.649  17.292  1.00 30.97           O  
HETATM 1381  O   HOH A 368      -1.511  25.172  23.365  1.00 41.29           O  
HETATM 1382  O   HOH A 369      -7.607  29.460   3.186  1.00 37.52           O  
HETATM 1383  O   HOH A 370      12.545  26.266  22.836  1.00 31.41           O  
HETATM 1384  O   HOH A 371       1.706  14.203   1.274  1.00 31.61           O  
HETATM 1385  O   HOH A 372       2.627  36.787  19.029  1.00 34.38           O  
HETATM 1386  O   HOH A 373       2.290  10.324  10.748  1.00 40.97           O  
HETATM 1387  O   HOH A 374       3.787  10.302   4.552  1.00 37.61           O  
HETATM 1388  O   HOH A 375       4.140  37.343  16.822  1.00 32.69           O  
HETATM 1389  O   HOH A 376      16.265  31.482  21.648  1.00 29.42           O  
HETATM 1390  O   HOH A 377      21.530  27.933  24.034  1.00 46.46           O  
HETATM 1391  O   HOH A 378       8.501  13.084  20.108  1.00 37.22           O  
HETATM 1392  O   HOH A 379       1.165  12.575   8.674  1.00 37.28           O  
HETATM 1393  O   HOH A 380       4.009  21.425  24.965  1.00 37.41           O  
HETATM 1394  O   HOH A 381      21.504  35.459   7.361  1.00 40.28           O  
HETATM 1395  O   HOH A 382      14.935  11.090  21.452  1.00 39.01           O  
CONECT  117 1274                                                                
CONECT  183 1307                                                                
CONECT  265 1274                                                                
CONECT 1274  117  265 1276 1281                                                 
CONECT 1274 1329 1365                                                           
CONECT 1275 1276 1277 1278 1279                                                 
CONECT 1276 1274 1275                                                           
CONECT 1277 1275                                                                
CONECT 1278 1275                                                                
CONECT 1279 1275 1280                                                           
CONECT 1280 1279 1281 1282 1283                                                 
CONECT 1281 1274 1280                                                           
CONECT 1282 1280                                                                
CONECT 1283 1280 1284                                                           
CONECT 1284 1283 1285 1286 1287                                                 
CONECT 1285 1284                                                                
CONECT 1286 1284                                                                
CONECT 1287 1284 1288                                                           
CONECT 1288 1287 1289                                                           
CONECT 1289 1288 1290 1291                                                      
CONECT 1290 1289 1295                                                           
CONECT 1291 1289 1292 1293                                                      
CONECT 1292 1291                                                                
CONECT 1293 1291 1294 1295                                                      
CONECT 1294 1293                                                                
CONECT 1295 1290 1293 1296                                                      
CONECT 1296 1295 1297 1306                                                      
CONECT 1297 1296 1298                                                           
CONECT 1298 1297 1299                                                           
CONECT 1299 1298 1300 1306                                                      
CONECT 1300 1299 1301 1302                                                      
CONECT 1301 1300                                                                
CONECT 1302 1300 1303                                                           
CONECT 1303 1302 1304 1305                                                      
CONECT 1304 1303                                                                
CONECT 1305 1303 1306                                                           
CONECT 1306 1296 1299 1305                                                      
CONECT 1307  183 1331                                                           
CONECT 1308 1309 1310                                                           
CONECT 1309 1308                                                                
CONECT 1310 1308 1311 1312                                                      
CONECT 1311 1310                                                                
CONECT 1312 1310 1313                                                           
CONECT 1313 1312                                                                
CONECT 1329 1274                                                                
CONECT 1331 1307                                                                
CONECT 1365 1274                                                                
MASTER      304    0    4    6    6    0   11    6 1389    1   47   13          
END                                                                             
