# Supplementary material for: Expression, purification, crystallization and X-ray data collection for RAS and its mutants
Source: Data Brief. 2015 Dec 17;6:423–7. doi: 10.1016/j.dib.2015.12.007 (PMC4710794; doi:10.1016/j.dib.2015.12.007)
Supplement: Supplementary file 3 — Supplementary Material [file mmc3.zip]

Archive with 1 entries (1 files):
- mmc3.pdb
