# Supplementary material for: Expression, purification, crystallization and X-ray data collection for RAS and its mutants
Source: Data Brief. 2015 Dec 17;6:423–7. doi: 10.1016/j.dib.2015.12.007 (PMC4710794; doi:10.1016/j.dib.2015.12.007)
Supplement: Supplementary file 3 — Supplementary Material [file mmc3.zip › mmc3.pdb]

HEADER    SIGNALING PROTEIN                       27-JAN-15   4XVR              
TITLE     H-RAS Y137F                                                           
COMPND    MOL_ID: 1;                                                            
COMPND   2 MOLECULE: GTPASE HRAS;                                               
COMPND   3 CHAIN: A;                                                            
COMPND   4 FRAGMENT: UNP RESIDUES 1-166;                                        
COMPND   5 SYNONYM: H-RAS-1,HA-RAS,TRANSFORMING PROTEIN P21,C-H-RAS,P21RAS;     
COMPND   6 EC: 3.6.5.2;                                                         
COMPND   7 ENGINEERED: YES;                                                     
COMPND   8 MUTATION: YES                                                        
SOURCE    MOL_ID: 1;                                                            
SOURCE   2 ORGANISM_SCIENTIFIC: HOMO SAPIENS;                                   
SOURCE   3 ORGANISM_COMMON: HUMAN;                                              
SOURCE   4 ORGANISM_TAXID: 9606;                                                
SOURCE   5 GENE: HRAS, HRAS1;                                                   
SOURCE   6 EXPRESSION_SYSTEM: ESCHERICHIA COLI;                                 
SOURCE   7 EXPRESSION_SYSTEM_TAXID: 511693;                                     
SOURCE   8 EXPRESSION_SYSTEM_STRAIN: BL21;                                      
SOURCE   9 EXPRESSION_SYSTEM_VECTOR_TYPE: PLASMID;                              
SOURCE  10 EXPRESSION_SYSTEM_PLASMID: PET21                                     
KEYWDS    RAS, ALLOSTERY, ONCOGENE, SIGNALING PROTEIN                           
EXPDTA    X-RAY DIFFRACTION                                                     
AUTHOR    C.W.JOHNSON,C.MATTOS                                                  
REVDAT   2   09-SEP-15 4XVR    1       JRNL                                     
REVDAT   1   17-JUN-15 4XVR    0                                                
JRNL        AUTH   P.Y.TING,C.W.JOHNSON,C.FANG,X.CAO,T.G.GRAEBER,C.MATTOS,      
JRNL        AUTH 2 J.COLICELLI                                                  
JRNL        TITL   TYROSINE PHOSPHORYLATION OF RAS BY ABL ALLOSTERICALLY        
JRNL        TITL 2 ENHANCES EFFECTOR BINDING.                                   
JRNL        REF    FASEB J.                      V.  29  3750 2015              
JRNL        REFN                   ESSN 1530-6860                               
JRNL        PMID   25999467                                                     
JRNL        DOI    10.1096/FJ.15-271510                                         
REMARK   2                                                                      
REMARK   2 RESOLUTION.    2.03 ANGSTROMS.                                       
REMARK   3                                                                      
REMARK   3 REFINEMENT.                                                          
REMARK   3   PROGRAM     : PHENIX 1.8.4_1496                                    
REMARK   3   AUTHORS     : PAUL ADAMS,PAVEL AFONINE,VINCENT CHEN,IAN            
REMARK   3               : DAVIS,KRESHNA GOPAL,RALF GROSSE-KUNSTLEVE,           
REMARK   3               : LI-WEI HUNG,ROBERT IMMORMINO,TOM IOERGER,            
REMARK   3               : AIRLIE MCCOY,ERIK MCKEE,NIGEL MORIARTY,              
REMARK   3               : REETAL PAI,RANDY READ,JANE RICHARDSON,               
REMARK   3               : DAVID RICHARDSON,TOD ROMO,JIM SACCHETTINI,           
REMARK   3               : NICHOLAS SAUTER,JACOB SMITH,LAURENT                  
REMARK   3               : STORONI,TOM TERWILLIGER,PETER ZWART                  
REMARK   3                                                                      
REMARK   3    REFINEMENT TARGET : ML                                            
REMARK   3                                                                      
REMARK   3  DATA USED IN REFINEMENT.                                            
REMARK   3   RESOLUTION RANGE HIGH (ANGSTROMS) : 2.03                           
REMARK   3   RESOLUTION RANGE LOW  (ANGSTROMS) : 33.98                          
REMARK   3   MIN(FOBS/SIGMA_FOBS)              : 1.340                          
REMARK   3   COMPLETENESS FOR RANGE        (%) : 99.3                           
REMARK   3   NUMBER OF REFLECTIONS             : 9686                           
REMARK   3                                                                      
REMARK   3  FIT TO DATA USED IN REFINEMENT.                                     
REMARK   3   R VALUE     (WORKING + TEST SET) : 0.228                           
REMARK   3   R VALUE            (WORKING SET) : 0.222                           
REMARK   3   FREE R VALUE                     : 0.286                           
REMARK   3   FREE R VALUE TEST SET SIZE   (%) : 10.060                          
REMARK   3   FREE R VALUE TEST SET COUNT      : 974                             
REMARK   3                                                                      
REMARK   3  FIT TO DATA USED IN REFINEMENT (IN BINS).                           
REMARK   3   BIN  RESOLUTION RANGE  COMPL.    NWORK NFREE   RWORK  RFREE        
REMARK   3     1 33.9824 -  3.8826    1.00     1363   154  0.1839 0.2450        
REMARK   3     2  3.8826 -  3.0824    1.00     1260   147  0.2159 0.2619        
REMARK   3     3  3.0824 -  2.6929    0.98     1229   133  0.2529 0.3422        
REMARK   3     4  2.6929 -  2.4468    0.99     1197   127  0.2595 0.3653        
REMARK   3     5  2.4468 -  2.2714    0.99     1240   141  0.2711 0.2945        
REMARK   3     6  2.2714 -  2.1375    0.99     1198   134  0.2768 0.3672        
REMARK   3     7  2.1375 -  2.0305    1.00     1225   138  0.2941 0.3905        
REMARK   3                                                                      
REMARK   3  BULK SOLVENT MODELLING.                                             
REMARK   3   METHOD USED        : FLAT BULK SOLVENT MODEL                       
REMARK   3   SOLVENT RADIUS     : 1.11                                          
REMARK   3   SHRINKAGE RADIUS   : 0.90                                          
REMARK   3   K_SOL              : NULL                                          
REMARK   3   B_SOL              : NULL                                          
REMARK   3                                                                      
REMARK   3  ERROR ESTIMATES.                                                    
REMARK   3   COORDINATE ERROR (MAXIMUM-LIKELIHOOD BASED)     : 0.280            
REMARK   3   PHASE ERROR (DEGREES, MAXIMUM-LIKELIHOOD BASED) : 31.040           
REMARK   3                                                                      
REMARK   3  B VALUES.                                                           
REMARK   3   FROM WILSON PLOT           (A**2) : 39.75                          
REMARK   3   MEAN B VALUE      (OVERALL, A**2) : 42.23                          
REMARK   3   OVERALL ANISOTROPIC B VALUE.                                       
REMARK   3    B11 (A**2) : NULL                                                 
REMARK   3    B22 (A**2) : NULL                                                 
REMARK   3    B33 (A**2) : NULL                                                 
REMARK   3    B12 (A**2) : NULL                                                 
REMARK   3    B13 (A**2) : NULL                                                 
REMARK   3    B23 (A**2) : NULL                                                 
REMARK   3                                                                      
REMARK   3  TWINNING INFORMATION.                                               
REMARK   3   FRACTION: NULL                                                     
REMARK   3   OPERATOR: NULL                                                     
REMARK   3                                                                      
REMARK   3  DEVIATIONS FROM IDEAL VALUES.                                       
REMARK   3                 RMSD          COUNT                                  
REMARK   3   BOND      :  0.008           1288                                  
REMARK   3   ANGLE     :  1.127           1751                                  
REMARK   3   CHIRALITY :  0.038            202                                  
REMARK   3   PLANARITY :  0.004            224                                  
REMARK   3   DIHEDRAL  : 16.095            468                                  
REMARK   3                                                                      
REMARK   3  TLS DETAILS                                                         
REMARK   3   NUMBER OF TLS GROUPS  : NULL                                       
REMARK   3                                                                      
REMARK   3  NCS DETAILS                                                         
REMARK   3   NUMBER OF NCS GROUPS : NULL                                        
REMARK   3                                                                      
REMARK   3  OTHER REFINEMENT REMARKS: NULL                                      
REMARK   4                                                                      
REMARK   4 4XVR COMPLIES WITH FORMAT V. 3.30, 13-JUL-11                         
REMARK 100                                                                      
REMARK 100 THIS ENTRY HAS BEEN PROCESSED BY RCSB ON 29-JAN-15.                  
REMARK 100 THE DEPOSITION ID IS D_1000206385.                                   
REMARK 200                                                                      
REMARK 200 EXPERIMENTAL DETAILS                                                 
REMARK 200  EXPERIMENT TYPE                : X-RAY DIFFRACTION                  
REMARK 200  DATE OF DATA COLLECTION        : 25-JUN-14                          
REMARK 200  TEMPERATURE           (KELVIN) : 100                                
REMARK 200  PH                             : 7.5                                
REMARK 200  NUMBER OF CRYSTALS USED        : 1                                  
REMARK 200                                                                      
REMARK 200  SYNCHROTRON              (Y/N) : N                                  
REMARK 200  RADIATION SOURCE               : ROTATING ANODE                     
REMARK 200  BEAMLINE                       : NULL                               
REMARK 200  X-RAY GENERATOR MODEL          : RIGAKU MICROMAX-007 HF             
REMARK 200  MONOCHROMATIC OR LAUE    (M/L) : M                                  
REMARK 200  WAVELENGTH OR RANGE        (A) : 1.5418                             
REMARK 200  MONOCHROMATOR                  : NULL                               
REMARK 200  OPTICS                         : NULL                               
REMARK 200                                                                      
REMARK 200  DETECTOR TYPE                  : IMAGE PLATE                        
REMARK 200  DETECTOR MANUFACTURER          : RIGAKU RAXIS IV++                  
REMARK 200  INTENSITY-INTEGRATION SOFTWARE : HKL-3000                           
REMARK 200  DATA SCALING SOFTWARE          : HKL-3000                           
REMARK 200                                                                      
REMARK 200  NUMBER OF UNIQUE REFLECTIONS   : 9756                               
REMARK 200  RESOLUTION RANGE HIGH      (A) : 2.030                              
REMARK 200  RESOLUTION RANGE LOW       (A) : 42.000                             
REMARK 200  REJECTION CRITERIA  (SIGMA(I)) : NULL                               
REMARK 200                                                                      
REMARK 200 OVERALL.                                                             
REMARK 200  COMPLETENESS FOR RANGE     (%) : 99.5                               
REMARK 200  DATA REDUNDANCY                : 9.200                              
REMARK 200  R MERGE                    (I) : 0.05800                            
REMARK 200  R SYM                      (I) : NULL                               
REMARK 200  <I/SIGMA(I)> FOR THE DATA SET  : 20.2000                            
REMARK 200                                                                      
REMARK 200 IN THE HIGHEST RESOLUTION SHELL.                                     
REMARK 200  HIGHEST RESOLUTION SHELL, RANGE HIGH (A) : 2.03                     
REMARK 200  HIGHEST RESOLUTION SHELL, RANGE LOW  (A) : 2.07                     
REMARK 200  COMPLETENESS FOR SHELL     (%) : 100.0                              
REMARK 200  DATA REDUNDANCY IN SHELL       : 10.10                              
REMARK 200  R MERGE FOR SHELL          (I) : 0.29800                            
REMARK 200  R SYM FOR SHELL            (I) : NULL                               
REMARK 200  <I/SIGMA(I)> FOR SHELL         : NULL                               
REMARK 200                                                                      
REMARK 200 DIFFRACTION PROTOCOL: SINGLE WAVELENGTH                              
REMARK 200 METHOD USED TO DETERMINE THE STRUCTURE: MOLECULAR REPLACEMENT        
REMARK 200 SOFTWARE USED: PHENIX                                                
REMARK 200 STARTING MODEL: 1CTQ                                                 
REMARK 200                                                                      
REMARK 200 REMARK: NULL                                                         
REMARK 280                                                                      
REMARK 280 CRYSTAL                                                              
REMARK 280 SOLVENT CONTENT, VS   (%): 35.63                                     
REMARK 280 MATTHEWS COEFFICIENT, VM (ANGSTROMS**3/DA): 1.91                     
REMARK 280                                                                      
REMARK 280 CRYSTALLIZATION CONDITIONS: 139MM CA(OAC)2, 22.6% PEG 3350, 13%      
REMARK 280  STABILIZATION BUFFER AT PH 7.5, VAPOR DIFFUSION, HANGING DROP,      
REMARK 280  TEMPERATURE 291.15K                                                 
REMARK 290                                                                      
REMARK 290 CRYSTALLOGRAPHIC SYMMETRY                                            
REMARK 290 SYMMETRY OPERATORS FOR SPACE GROUP: P 32 2 1                         
REMARK 290                                                                      
REMARK 290      SYMOP   SYMMETRY                                                
REMARK 290     NNNMMM   OPERATOR                                                
REMARK 290       1555   X,Y,Z                                                   
REMARK 290       2555   -Y,X-Y,Z+2/3                                            
REMARK 290       3555   -X+Y,-X,Z+1/3                                           
REMARK 290       4555   Y,X,-Z                                                  
REMARK 290       5555   X-Y,-Y,-Z+1/3                                           
REMARK 290       6555   -X,-X+Y,-Z+2/3                                          
REMARK 290                                                                      
REMARK 290     WHERE NNN -> OPERATOR NUMBER                                     
REMARK 290           MMM -> TRANSLATION VECTOR                                  
REMARK 290                                                                      
REMARK 290 CRYSTALLOGRAPHIC SYMMETRY TRANSFORMATIONS                            
REMARK 290 THE FOLLOWING TRANSFORMATIONS OPERATE ON THE ATOM/HETATM             
REMARK 290 RECORDS IN THIS ENTRY TO PRODUCE CRYSTALLOGRAPHICALLY                
REMARK 290 RELATED MOLECULES.                                                   
REMARK 290   SMTRY1   1  1.000000  0.000000  0.000000        0.00000            
REMARK 290   SMTRY2   1  0.000000  1.000000  0.000000        0.00000            
REMARK 290   SMTRY3   1  0.000000  0.000000  1.000000        0.00000            
REMARK 290   SMTRY1   2 -0.500000 -0.866025  0.000000        0.00000            
REMARK 290   SMTRY2   2  0.866025 -0.500000  0.000000        0.00000            
REMARK 290   SMTRY3   2  0.000000  0.000000  1.000000      104.80267            
REMARK 290   SMTRY1   3 -0.500000  0.866025  0.000000        0.00000            
REMARK 290   SMTRY2   3 -0.866025 -0.500000  0.000000        0.00000            
REMARK 290   SMTRY3   3  0.000000  0.000000  1.000000       52.40133            
REMARK 290   SMTRY1   4 -0.500000  0.866025  0.000000        0.00000            
REMARK 290   SMTRY2   4  0.866025  0.500000  0.000000        0.00000            
REMARK 290   SMTRY3   4  0.000000  0.000000 -1.000000        0.00000            
REMARK 290   SMTRY1   5  1.000000  0.000000  0.000000        0.00000            
REMARK 290   SMTRY2   5  0.000000 -1.000000  0.000000        0.00000            
REMARK 290   SMTRY3   5  0.000000  0.000000 -1.000000       52.40133            
REMARK 290   SMTRY1   6 -0.500000 -0.866025  0.000000        0.00000            
REMARK 290   SMTRY2   6 -0.866025  0.500000  0.000000        0.00000            
REMARK 290   SMTRY3   6  0.000000  0.000000 -1.000000      104.80267            
REMARK 290                                                                      
REMARK 290 REMARK: NULL                                                         
REMARK 300                                                                      
REMARK 300 BIOMOLECULE: 1                                                       
REMARK 300 SEE REMARK 350 FOR THE AUTHOR PROVIDED AND/OR PROGRAM                
REMARK 300 GENERATED ASSEMBLY INFORMATION FOR THE STRUCTURE IN                  
REMARK 300 THIS ENTRY. THE REMARK MAY ALSO PROVIDE INFORMATION ON               
REMARK 300 BURIED SURFACE AREA.                                                 
REMARK 350                                                                      
REMARK 350 COORDINATES FOR A COMPLETE MULTIMER REPRESENTING THE KNOWN           
REMARK 350 BIOLOGICALLY SIGNIFICANT OLIGOMERIZATION STATE OF THE                
REMARK 350 MOLECULE CAN BE GENERATED BY APPLYING BIOMT TRANSFORMATIONS          
REMARK 350 GIVEN BELOW.  BOTH NON-CRYSTALLOGRAPHIC AND                          
REMARK 350 CRYSTALLOGRAPHIC OPERATIONS ARE GIVEN.                               
REMARK 350                                                                      
REMARK 350 BIOMOLECULE: 1                                                       
REMARK 350 AUTHOR DETERMINED BIOLOGICAL UNIT: MONOMERIC                         
REMARK 350 SOFTWARE DETERMINED QUATERNARY STRUCTURE: MONOMERIC                  
REMARK 350 SOFTWARE USED: PISA                                                  
REMARK 350 APPLY THE FOLLOWING TO CHAINS: A                                     
REMARK 350   BIOMT1   1  1.000000  0.000000  0.000000        0.00000            
REMARK 350   BIOMT2   1  0.000000  1.000000  0.000000        0.00000            
REMARK 350   BIOMT3   1  0.000000  0.000000  1.000000        0.00000            
REMARK 375                                                                      
REMARK 375 SPECIAL POSITION                                                     
REMARK 375 THE FOLLOWING ATOMS ARE FOUND TO BE WITHIN 0.15 ANGSTROMS            
REMARK 375 OF A SYMMETRY RELATED ATOM AND ARE ASSUMED TO BE ON SPECIAL          
REMARK 375 POSITIONS.                                                           
REMARK 375                                                                      
REMARK 375 ATOM RES CSSEQI                                                      
REMARK 375      HOH A 325  LIES ON A SPECIAL POSITION.                          
REMARK 465                                                                      
REMARK 465 MISSING RESIDUES                                                     
REMARK 465 THE FOLLOWING RESIDUES WERE NOT LOCATED IN THE                       
REMARK 465 EXPERIMENT. (M=MODEL NUMBER; RES=RESIDUE NAME; C=CHAIN               
REMARK 465 IDENTIFIER; SSSEQ=SEQUENCE NUMBER; I=INSERTION CODE.)                
REMARK 465                                                                      
REMARK 465   M RES C SSSEQI                                                     
REMARK 465     GLU A    62                                                      
REMARK 465     GLU A    63                                                      
REMARK 465     TYR A    64                                                      
REMARK 465     SER A    65                                                      
REMARK 465     ALA A    66                                                      
REMARK 470                                                                      
REMARK 470 MISSING ATOM                                                         
REMARK 470 THE FOLLOWING RESIDUES HAVE MISSING ATOMS (M=MODEL NUMBER;           
REMARK 470 RES=RESIDUE NAME; C=CHAIN IDENTIFIER; SSEQ=SEQUENCE NUMBER;          
REMARK 470 I=INSERTION CODE):                                                   
REMARK 470   M RES CSSEQI  ATOMS                                                
REMARK 470     MET A  67    CG   SD   CE                                        
REMARK 470     ARG A  68    CG   CD   NE   CZ   NH1  NH2                        
REMARK 470     ASP A  69    CG   OD1  OD2                                       
REMARK 470     TYR A  71    CG   CD1  CD2  CE1  CE2  CZ   OH                    
REMARK 470     LYS A  88    CG   CD   CE   NZ                                   
REMARK 470     GLU A  91    CG   CD   OE1  OE2                                  
REMARK 470     GLN A  95    CG   CD   OE1  NE2                                  
REMARK 470     ARG A 128    CG   CD   NE   CZ   NH1  NH2                        
REMARK 470     ARG A 135    CG   CD   NE   CZ   NH1  NH2                        
REMARK 500                                                                      
REMARK 500 GEOMETRY AND STEREOCHEMISTRY                                         
REMARK 500 SUBTOPIC: CLOSE CONTACTS IN SAME ASYMMETRIC UNIT                     
REMARK 500                                                                      
REMARK 500 THE FOLLOWING ATOMS ARE IN CLOSE CONTACT.                            
REMARK 500                                                                      
REMARK 500  ATM1  RES C  SSEQI   ATM2  RES C  SSEQI           DISTANCE          
REMARK 500   OH   TYR A    40     O    HOH A   341              2.04            
REMARK 500                                                                      
REMARK 500 REMARK: NULL                                                         
REMARK 500                                                                      
REMARK 500 GEOMETRY AND STEREOCHEMISTRY                                         
REMARK 500 SUBTOPIC: TORSION ANGLES                                             
REMARK 500                                                                      
REMARK 500 TORSION ANGLES OUTSIDE THE EXPECTED RAMACHANDRAN REGIONS:            
REMARK 500 (M=MODEL NUMBER; RES=RESIDUE NAME; C=CHAIN IDENTIFIER;               
REMARK 500 SSEQ=SEQUENCE NUMBER; I=INSERTION CODE).                             
REMARK 500                                                                      
REMARK 500 STANDARD TABLE:                                                      
REMARK 500 FORMAT:(10X,I3,1X,A3,1X,A1,I4,A1,4X,F7.2,3X,F7.2)                    
REMARK 500                                                                      
REMARK 500 EXPECTED VALUES: GJ KLEYWEGT AND TA JONES (1996). PHI/PSI-           
REMARK 500 CHOLOGY: RAMACHANDRAN REVISITED. STRUCTURE 4, 1395 - 1400            
REMARK 500                                                                      
REMARK 500  M RES CSSEQI        PSI       PHI                                   
REMARK 500    VAL A  29      108.84     48.06                                   
REMARK 500    ASP A  33       74.84   -159.05                                   
REMARK 500    ILE A  36      -62.69    -94.06                                   
REMARK 500    ALA A 122       67.66   -102.71                                   
REMARK 500                                                                      
REMARK 500 REMARK: NULL                                                         
REMARK 620                                                                      
REMARK 620 METAL COORDINATION                                                   
REMARK 620 (M=MODEL NUMBER; RES=RESIDUE NAME; C=CHAIN IDENTIFIER;               
REMARK 620 SSEQ=SEQUENCE NUMBER; I=INSERTION CODE):                             
REMARK 620                                                                      
REMARK 620 COORDINATION ANGLES FOR:  M RES CSSEQI METAL                         
REMARK 620                              MG A 201  MG                            
REMARK 620 N RES CSSEQI ATOM                                                    
REMARK 620 1 SER A  17   OG                                                     
REMARK 620 2 THR A  35   OG1  74.2                                              
REMARK 620 3 HOH A 328   O    95.3  80.5                                        
REMARK 620 4 GNP A 202   O1B 110.4 168.9  88.9                                  
REMARK 620 5 HOH A 309   O    96.9  95.1 165.4  94.4                            
REMARK 620 6 GNP A 202   O1G 164.1  89.9  81.3  85.2  84.8                      
REMARK 620 N                    1     2     3     4     5                       
REMARK 620                                                                      
REMARK 620 COORDINATION ANGLES FOR:  M RES CSSEQI METAL                         
REMARK 620                              CA A 203  CA                            
REMARK 620 N RES CSSEQI ATOM                                                    
REMARK 620 1 ARG A 102   O                                                      
REMARK 620 2 ASP A 105   OD1  78.6                                              
REMARK 620 3 HOH A 316   O   101.7  80.4                                        
REMARK 620 N                    1     2                                         
REMARK 800                                                                      
REMARK 800 SITE                                                                 
REMARK 800 SITE_IDENTIFIER: AC1                                                 
REMARK 800 EVIDENCE_CODE: SOFTWARE                                              
REMARK 800 SITE_DESCRIPTION: binding site for residue MG A 201                  
REMARK 800                                                                      
REMARK 800 SITE_IDENTIFIER: AC2                                                 
REMARK 800 EVIDENCE_CODE: SOFTWARE                                              
REMARK 800 SITE_DESCRIPTION: binding site for residue GNP A 202                 
REMARK 800                                                                      
REMARK 800 SITE_IDENTIFIER: AC3                                                 
REMARK 800 EVIDENCE_CODE: SOFTWARE                                              
REMARK 800 SITE_DESCRIPTION: binding site for residue CA A 203                  
REMARK 900                                                                      
REMARK 900 RELATED ENTRIES                                                      
REMARK 900 RELATED ID: 4XVQ   RELATED DB: PDB                                   
DBREF  4XVR A    1   166  UNP    P01112   RASH_HUMAN       1    166             
SEQADV 4XVR PHE A  137  UNP  P01112    TYR   137 ENGINEERED MUTATION            
SEQRES   1 A  166  MET THR GLU TYR LYS LEU VAL VAL VAL GLY ALA GLY GLY          
SEQRES   2 A  166  VAL GLY LYS SER ALA LEU THR ILE GLN LEU ILE GLN ASN          
SEQRES   3 A  166  HIS PHE VAL ASP GLU TYR ASP PRO THR ILE GLU ASP SER          
SEQRES   4 A  166  TYR ARG LYS GLN VAL VAL ILE ASP GLY GLU THR CYS LEU          
SEQRES   5 A  166  LEU ASP ILE LEU ASP THR ALA GLY GLN GLU GLU TYR SER          
SEQRES   6 A  166  ALA MET ARG ASP GLN TYR MET ARG THR GLY GLU GLY PHE          
SEQRES   7 A  166  LEU CYS VAL PHE ALA ILE ASN ASN THR LYS SER PHE GLU          
SEQRES   8 A  166  ASP ILE HIS GLN TYR ARG GLU GLN ILE LYS ARG VAL LYS          
SEQRES   9 A  166  ASP SER ASP ASP VAL PRO MET VAL LEU VAL GLY ASN LYS          
SEQRES  10 A  166  CYS ASP LEU ALA ALA ARG THR VAL GLU SER ARG GLN ALA          
SEQRES  11 A  166  GLN ASP LEU ALA ARG SER PHE GLY ILE PRO TYR ILE GLU          
SEQRES  12 A  166  THR SER ALA LYS THR ARG GLN GLY VAL GLU ASP ALA PHE          
SEQRES  13 A  166  TYR THR LEU VAL ARG GLU ILE ARG GLN HIS                      
HET     MG  A 201       1                                                       
HET    GNP  A 202      32                                                       
HET     CA  A 203       1                                                       
HETNAM      MG MAGNESIUM ION                                                    
HETNAM     GNP PHOSPHOAMINOPHOSPHONIC ACID-GUANYLATE ESTER                      
HETNAM      CA CALCIUM ION                                                      
FORMUL   2   MG    MG 2+                                                        
FORMUL   3  GNP    C10 H17 N6 O13 P3                                            
FORMUL   4   CA    CA 2+                                                        
FORMUL   5  HOH   *42(H2 O)                                                     
HELIX    1 AA1 GLY A   15  ASN A   26  1                                  12    
HELIX    2 AA2 ARG A   68  GLY A   75  1                                   8    
HELIX    3 AA3 ASN A   86  ASP A   92  1                                   7    
HELIX    4 AA4 ASP A   92  ASP A  105  1                                  14    
HELIX    5 AA5 GLU A  126  PHE A  137  1                                  12    
HELIX    6 AA6 GLY A  151  GLN A  165  1                                  15    
SHEET    1 AA1 6 GLU A  37  ILE A  46  0                                        
SHEET    2 AA1 6 GLU A  49  THR A  58 -1  O  CYS A  51   N  VAL A  44           
SHEET    3 AA1 6 THR A   2  GLY A  10  1  N  THR A   2   O  LEU A  52           
SHEET    4 AA1 6 GLY A  77  ALA A  83  1  O  VAL A  81   N  VAL A   9           
SHEET    5 AA1 6 MET A 111  ASN A 116  1  O  ASN A 116   N  PHE A  82           
SHEET    6 AA1 6 TYR A 141  GLU A 143  1  O  ILE A 142   N  LEU A 113           
LINK         OG  SER A  17                MG    MG A 201     1555   1555  1.86  
LINK         OG1 THR A  35                MG    MG A 201     1555   1555  2.22  
LINK         O   ARG A 102                CA    CA A 203     1555   1555  2.56  
LINK         OD1 ASP A 105                CA    CA A 203     1555   1555  2.67  
LINK        MG    MG A 201                 O   HOH A 328     1555   1555  2.37  
LINK        MG    MG A 201                 O1B GNP A 202     1555   1555  2.07  
LINK        MG    MG A 201                 O   HOH A 309     1555   1555  2.06  
LINK        MG    MG A 201                 O1G GNP A 202     1555   1555  2.03  
LINK        CA    CA A 203                 O   HOH A 316     1555   1555  2.45  
SITE     1 AC1  5 SER A  17  THR A  35  GNP A 202  HOH A 309                    
SITE     2 AC1  5 HOH A 328                                                     
SITE     1 AC2 25 GLY A  12  GLY A  13  VAL A  14  GLY A  15                    
SITE     2 AC2 25 LYS A  16  SER A  17  ALA A  18  PHE A  28                    
SITE     3 AC2 25 ASP A  30  GLU A  31  TYR A  32  PRO A  34                    
SITE     4 AC2 25 THR A  35  GLY A  60  ASN A 116  LYS A 117                    
SITE     5 AC2 25 ASP A 119  LEU A 120  SER A 145  ALA A 146                    
SITE     6 AC2 25 LYS A 147   MG A 201  HOH A 304  HOH A 309                    
SITE     7 AC2 25 HOH A 328                                                     
SITE     1 AC3  3 ARG A 102  ASP A 105  HOH A 316                               
CRYST1   39.234   39.234  157.204  90.00  90.00 120.00 P 32 2 1      6          
ORIGX1      1.000000  0.000000  0.000000        0.00000                         
ORIGX2      0.000000  1.000000  0.000000        0.00000                         
ORIGX3      0.000000  0.000000  1.000000        0.00000                         
SCALE1      0.025488  0.014716  0.000000        0.00000                         
SCALE2      0.000000  0.029431  0.000000        0.00000                         
SCALE3      0.000000  0.000000  0.006361        0.00000                         
ATOM      1  N   MET A   1     -11.942 -24.337 -32.297  1.00 42.72           N  
ATOM      2  CA  MET A   1     -10.613 -23.797 -32.593  1.00 46.52           C  
ATOM      3  C   MET A   1      -9.573 -24.358 -31.653  1.00 39.95           C  
ATOM      4  O   MET A   1      -9.912 -25.000 -30.660  1.00 35.18           O  
ATOM      5  CB  MET A   1     -10.603 -22.277 -32.468  1.00 41.19           C  
ATOM      6  CG  MET A   1     -11.097 -21.819 -31.115  1.00 43.12           C  
ATOM      7  SD  MET A   1     -11.135 -20.029 -30.995  1.00 47.42           S  
ATOM      8  CE  MET A   1     -11.894 -19.634 -32.572  1.00 44.59           C  
ATOM      9  N   THR A   2      -8.308 -24.078 -31.948  1.00 36.78           N  
ATOM     10  CA  THR A   2      -7.232 -24.465 -31.040  1.00 43.97           C  
ATOM     11  C   THR A   2      -7.478 -23.843 -29.678  1.00 40.70           C  
ATOM     12  O   THR A   2      -7.830 -22.662 -29.573  1.00 38.25           O  
ATOM     13  CB  THR A   2      -5.846 -24.045 -31.574  1.00 43.37           C  
ATOM     14  OG1 THR A   2      -5.520 -24.846 -32.709  1.00 42.86           O  
ATOM     15  CG2 THR A   2      -4.767 -24.240 -30.514  1.00 41.17           C  
ATOM     16  N   GLU A   3      -7.327 -24.653 -28.637  1.00 33.96           N  
ATOM     17  CA  GLU A   3      -7.470 -24.176 -27.277  1.00 36.22           C  
ATOM     18  C   GLU A   3      -6.160 -24.320 -26.507  1.00 40.08           C  
ATOM     19  O   GLU A   3      -5.431 -25.318 -26.652  1.00 33.71           O  
ATOM     20  CB  GLU A   3      -8.573 -24.937 -26.541  1.00 39.82           C  
ATOM     21  CG  GLU A   3      -9.948 -24.855 -27.183  1.00 44.68           C  
ATOM     22  CD  GLU A   3     -11.028 -25.407 -26.271  1.00 47.50           C  
ATOM     23  OE1 GLU A   3     -12.216 -25.257 -26.608  1.00 54.00           O  
ATOM     24  OE2 GLU A   3     -10.680 -25.983 -25.215  1.00 45.21           O  
ATOM     25  N   TYR A   4      -5.882 -23.327 -25.670  1.00 36.83           N  
ATOM     26  CA  TYR A   4      -4.714 -23.364 -24.798  1.00 34.96           C  
ATOM     27  C   TYR A   4      -5.159 -23.256 -23.353  1.00 37.52           C  
ATOM     28  O   TYR A   4      -5.699 -22.224 -22.933  1.00 34.87           O  
ATOM     29  CB  TYR A   4      -3.741 -22.241 -25.137  1.00 31.92           C  
ATOM     30  CG  TYR A   4      -3.165 -22.310 -26.540  1.00 38.65           C  
ATOM     31  CD1 TYR A   4      -2.154 -23.220 -26.869  1.00 38.60           C  
ATOM     32  CD2 TYR A   4      -3.627 -21.460 -27.531  1.00 34.65           C  
ATOM     33  CE1 TYR A   4      -1.633 -23.278 -28.165  1.00 36.27           C  
ATOM     34  CE2 TYR A   4      -3.111 -21.497 -28.805  1.00 35.10           C  
ATOM     35  CZ  TYR A   4      -2.119 -22.408 -29.125  1.00 38.93           C  
ATOM     36  OH  TYR A   4      -1.624 -22.422 -30.417  1.00 38.45           O  
ATOM     37  N   LYS A   5      -4.944 -24.330 -22.604  1.00 33.26           N  
ATOM     38  CA  LYS A   5      -5.295 -24.374 -21.189  1.00 37.03           C  
ATOM     39  C   LYS A   5      -4.151 -23.821 -20.340  1.00 37.33           C  
ATOM     40  O   LYS A   5      -3.160 -24.507 -20.052  1.00 33.14           O  
ATOM     41  CB  LYS A   5      -5.652 -25.803 -20.775  1.00 36.62           C  
ATOM     42  CG  LYS A   5      -7.039 -26.214 -21.267  1.00 39.37           C  
ATOM     43  CD  LYS A   5      -7.290 -27.719 -21.220  1.00 48.74           C  
ATOM     44  CE  LYS A   5      -8.024 -28.172 -22.486  1.00 42.93           C  
ATOM     45  NZ  LYS A   5      -8.308 -29.635 -22.490  1.00 59.54           N  
ATOM     46  N   LEU A   6      -4.294 -22.551 -19.980  1.00 29.02           N  
ATOM     47  CA  LEU A   6      -3.285 -21.842 -19.229  1.00 36.76           C  
ATOM     48  C   LEU A   6      -3.682 -21.816 -17.770  1.00 39.18           C  
ATOM     49  O   LEU A   6      -4.860 -21.627 -17.450  1.00 37.85           O  
ATOM     50  CB  LEU A   6      -3.109 -20.410 -19.772  1.00 32.97           C  
ATOM     51  CG  LEU A   6      -2.981 -20.321 -21.302  1.00 33.38           C  
ATOM     52  CD1 LEU A   6      -2.766 -18.890 -21.756  1.00 28.65           C  
ATOM     53  CD2 LEU A   6      -1.843 -21.213 -21.782  1.00 27.85           C  
ATOM     54  N   VAL A   7      -2.699 -22.001 -16.891  1.00 37.85           N  
ATOM     55  CA  VAL A   7      -2.923 -21.928 -15.451  1.00 37.49           C  
ATOM     56  C   VAL A   7      -2.008 -20.862 -14.834  1.00 37.68           C  
ATOM     57  O   VAL A   7      -0.796 -20.846 -15.068  1.00 36.47           O  
ATOM     58  CB  VAL A   7      -2.689 -23.304 -14.768  1.00 38.72           C  
ATOM     59  CG1 VAL A   7      -2.908 -23.205 -13.268  1.00 37.97           C  
ATOM     60  CG2 VAL A   7      -3.626 -24.369 -15.371  1.00 34.66           C  
ATOM     61  N   VAL A   8      -2.600 -19.941 -14.079  1.00 37.04           N  
ATOM     62  CA  VAL A   8      -1.813 -18.947 -13.370  1.00 34.76           C  
ATOM     63  C   VAL A   8      -1.645 -19.365 -11.916  1.00 37.74           C  
ATOM     64  O   VAL A   8      -2.640 -19.502 -11.200  1.00 38.57           O  
ATOM     65  CB  VAL A   8      -2.462 -17.559 -13.438  1.00 32.75           C  
ATOM     66  CG1 VAL A   8      -1.501 -16.511 -12.878  1.00 37.13           C  
ATOM     67  CG2 VAL A   8      -2.852 -17.212 -14.881  1.00 35.76           C  
ATOM     68  N   VAL A   9      -0.400 -19.573 -11.489  1.00 32.33           N  
ATOM     69  CA  VAL A   9      -0.096 -19.927 -10.098  1.00 30.81           C  
ATOM     70  C   VAL A   9       0.931 -18.991  -9.458  1.00 40.49           C  
ATOM     71  O   VAL A   9       1.623 -18.238 -10.140  1.00 37.18           O  
ATOM     72  CB  VAL A   9       0.444 -21.379  -9.963  1.00 43.44           C  
ATOM     73  CG1 VAL A   9      -0.461 -22.374 -10.693  1.00 37.53           C  
ATOM     74  CG2 VAL A   9       1.884 -21.473 -10.464  1.00 37.07           C  
ATOM     75  N   GLY A  10       1.029 -19.055  -8.134  1.00 36.50           N  
ATOM     76  CA  GLY A  10       1.934 -18.207  -7.391  1.00 36.08           C  
ATOM     77  C   GLY A  10       1.326 -17.869  -6.038  1.00 38.14           C  
ATOM     78  O   GLY A  10       0.126 -18.083  -5.823  1.00 39.69           O  
ATOM     79  N   ALA A  11       2.149 -17.331  -5.143  1.00 43.23           N  
ATOM     80  CA  ALA A  11       1.745 -17.041  -3.764  1.00 41.61           C  
ATOM     81  C   ALA A  11       0.579 -16.058  -3.688  1.00 42.07           C  
ATOM     82  O   ALA A  11       0.294 -15.306  -4.640  1.00 40.78           O  
ATOM     83  CB  ALA A  11       2.937 -16.511  -2.970  1.00 45.11           C  
ATOM     84  N   GLY A  12      -0.112 -16.085  -2.550  1.00 44.97           N  
ATOM     85  CA  GLY A  12      -1.246 -15.212  -2.329  1.00 39.52           C  
ATOM     86  C   GLY A  12      -0.852 -13.763  -2.501  1.00 39.27           C  
ATOM     87  O   GLY A  12       0.135 -13.323  -1.924  1.00 39.67           O  
ATOM     88  N   GLY A  13      -1.602 -13.037  -3.325  1.00 41.31           N  
ATOM     89  CA  GLY A  13      -1.462 -11.593  -3.421  1.00 37.13           C  
ATOM     90  C   GLY A  13      -0.429 -11.066  -4.404  1.00 42.09           C  
ATOM     91  O   GLY A  13      -0.212  -9.847  -4.482  1.00 34.17           O  
ATOM     92  N   VAL A  14       0.201 -11.954  -5.176  1.00 36.42           N  
ATOM     93  CA  VAL A  14       1.230 -11.492  -6.114  1.00 41.57           C  
ATOM     94  C   VAL A  14       0.632 -10.785  -7.341  1.00 40.29           C  
ATOM     95  O   VAL A  14       1.338 -10.059  -8.056  1.00 37.31           O  
ATOM     96  CB  VAL A  14       2.131 -12.653  -6.585  1.00 37.74           C  
ATOM     97  CG1 VAL A  14       2.895 -13.210  -5.412  1.00 35.95           C  
ATOM     98  CG2 VAL A  14       1.312 -13.726  -7.282  1.00 32.69           C  
ATOM     99  N   GLY A  15      -0.663 -10.998  -7.573  1.00 35.80           N  
ATOM    100  CA  GLY A  15      -1.368 -10.333  -8.649  1.00 35.12           C  
ATOM    101  C   GLY A  15      -1.768 -11.252  -9.789  1.00 30.98           C  
ATOM    102  O   GLY A  15      -1.845 -10.815 -10.929  1.00 36.13           O  
ATOM    103  N   LYS A  16      -2.032 -12.515  -9.478  1.00 36.64           N  
ATOM    104  CA  LYS A  16      -2.490 -13.477 -10.478  1.00 33.74           C  
ATOM    105  C   LYS A  16      -3.793 -13.024 -11.143  1.00 37.63           C  
ATOM    106  O   LYS A  16      -3.879 -12.923 -12.369  1.00 33.66           O  
ATOM    107  CB  LYS A  16      -2.667 -14.852  -9.826  1.00 38.32           C  
ATOM    108  CG  LYS A  16      -1.370 -15.439  -9.259  1.00 33.77           C  
ATOM    109  CD  LYS A  16      -1.593 -16.794  -8.593  1.00 38.19           C  
ATOM    110  CE  LYS A  16      -2.458 -16.686  -7.338  1.00 42.51           C  
ATOM    111  NZ  LYS A  16      -1.840 -15.816  -6.286  1.00 41.11           N  
ATOM    112  N   SER A  17      -4.810 -12.737 -10.329  1.00 42.94           N  
ATOM    113  CA  SER A  17      -6.096 -12.234 -10.841  1.00 38.98           C  
ATOM    114  C   SER A  17      -5.954 -10.951 -11.618  1.00 34.08           C  
ATOM    115  O   SER A  17      -6.568 -10.769 -12.678  1.00 39.74           O  
ATOM    116  CB  SER A  17      -7.072 -11.995  -9.692  1.00 39.53           C  
ATOM    117  OG  SER A  17      -7.437 -13.212  -9.092  1.00 40.62           O  
ATOM    118  N   ALA A  18      -5.134 -10.055 -11.077  1.00 38.71           N  
ATOM    119  CA  ALA A  18      -4.918  -8.744 -11.662  1.00 33.10           C  
ATOM    120  C   ALA A  18      -4.314  -8.849 -13.046  1.00 34.39           C  
ATOM    121  O   ALA A  18      -4.667  -8.090 -13.942  1.00 36.51           O  
ATOM    122  CB  ALA A  18      -4.025  -7.908 -10.751  1.00 39.84           C  
ATOM    123  N   LEU A  19      -3.387  -9.791 -13.222  1.00 37.02           N  
ATOM    124  CA  LEU A  19      -2.805 -10.032 -14.535  1.00 33.99           C  
ATOM    125  C   LEU A  19      -3.885 -10.532 -15.490  1.00 31.74           C  
ATOM    126  O   LEU A  19      -4.021 -10.025 -16.599  1.00 38.22           O  
ATOM    127  CB  LEU A  19      -1.646 -11.043 -14.440  1.00 32.15           C  
ATOM    128  CG  LEU A  19      -0.402 -10.503 -13.718  1.00 33.17           C  
ATOM    129  CD1 LEU A  19       0.541 -11.604 -13.282  1.00 29.76           C  
ATOM    130  CD2 LEU A  19       0.296  -9.491 -14.623  1.00 32.24           C  
ATOM    131  N   THR A  20      -4.674 -11.500 -15.039  1.00 32.54           N  
ATOM    132  CA  THR A  20      -5.686 -12.105 -15.900  1.00 38.25           C  
ATOM    133  C   THR A  20      -6.777 -11.107 -16.311  1.00 39.90           C  
ATOM    134  O   THR A  20      -7.139 -11.014 -17.491  1.00 43.27           O  
ATOM    135  CB  THR A  20      -6.349 -13.302 -15.219  1.00 37.28           C  
ATOM    136  OG1 THR A  20      -5.344 -14.212 -14.759  1.00 38.96           O  
ATOM    137  CG2 THR A  20      -7.285 -14.019 -16.199  1.00 37.28           C  
ATOM    138  N   ILE A  21      -7.288 -10.369 -15.330  1.00 39.99           N  
ATOM    139  CA  ILE A  21      -8.290  -9.324 -15.549  1.00 38.04           C  
ATOM    140  C   ILE A  21      -7.787  -8.247 -16.515  1.00 41.79           C  
ATOM    141  O   ILE A  21      -8.498  -7.814 -17.424  1.00 40.24           O  
ATOM    142  CB  ILE A  21      -8.691  -8.692 -14.206  1.00 41.26           C  
ATOM    143  CG1 ILE A  21      -9.453  -9.730 -13.379  1.00 41.85           C  
ATOM    144  CG2 ILE A  21      -9.512  -7.417 -14.419  1.00 43.53           C  
ATOM    145  CD1 ILE A  21      -9.470  -9.475 -11.891  1.00 43.72           C  
ATOM    146  N   GLN A  22      -6.538  -7.843 -16.340  1.00 40.15           N  
ATOM    147  CA  GLN A  22      -5.919  -6.919 -17.269  1.00 38.39           C  
ATOM    148  C   GLN A  22      -5.868  -7.512 -18.687  1.00 41.47           C  
ATOM    149  O   GLN A  22      -6.124  -6.814 -19.664  1.00 40.16           O  
ATOM    150  CB  GLN A  22      -4.509  -6.541 -16.782  1.00 40.97           C  
ATOM    151  CG  GLN A  22      -3.795  -5.544 -17.669  1.00 41.94           C  
ATOM    152  CD  GLN A  22      -4.517  -4.207 -17.755  1.00 49.51           C  
ATOM    153  OE1 GLN A  22      -4.960  -3.812 -18.826  1.00 49.76           O  
ATOM    154  NE2 GLN A  22      -4.620  -3.499 -16.629  1.00 47.99           N  
ATOM    155  N   LEU A  23      -5.541  -8.797 -18.813  1.00 38.10           N  
ATOM    156  CA  LEU A  23      -5.508  -9.411 -20.141  1.00 41.77           C  
ATOM    157  C   LEU A  23      -6.912  -9.466 -20.773  1.00 41.39           C  
ATOM    158  O   LEU A  23      -7.104  -9.046 -21.913  1.00 45.83           O  
ATOM    159  CB  LEU A  23      -4.903 -10.823 -20.079  1.00 37.91           C  
ATOM    160  CG  LEU A  23      -4.757 -11.560 -21.410  1.00 40.66           C  
ATOM    161  CD1 LEU A  23      -3.583 -11.024 -22.201  1.00 37.48           C  
ATOM    162  CD2 LEU A  23      -4.629 -13.079 -21.204  1.00 39.42           C  
ATOM    163  N   ILE A  24      -7.888  -9.964 -20.028  1.00 42.28           N  
ATOM    164  CA  ILE A  24      -9.205 -10.257 -20.599  1.00 42.84           C  
ATOM    165  C   ILE A  24     -10.150  -9.053 -20.587  1.00 45.15           C  
ATOM    166  O   ILE A  24     -10.923  -8.853 -21.519  1.00 50.73           O  
ATOM    167  CB  ILE A  24      -9.884 -11.425 -19.858  1.00 45.15           C  
ATOM    168  CG1 ILE A  24      -8.965 -12.645 -19.825  1.00 41.43           C  
ATOM    169  CG2 ILE A  24     -11.213 -11.781 -20.499  1.00 47.68           C  
ATOM    170  CD1 ILE A  24      -8.572 -13.143 -21.180  1.00 45.09           C  
ATOM    171  N   GLN A  25     -10.081  -8.244 -19.540  1.00 47.88           N  
ATOM    172  CA  GLN A  25     -10.999  -7.125 -19.411  1.00 48.35           C  
ATOM    173  C   GLN A  25     -10.318  -5.769 -19.540  1.00 48.46           C  
ATOM    174  O   GLN A  25     -10.877  -4.756 -19.117  1.00 48.44           O  
ATOM    175  CB  GLN A  25     -11.736  -7.216 -18.081  1.00 46.87           C  
ATOM    176  CG  GLN A  25     -12.446  -8.535 -17.917  1.00 48.57           C  
ATOM    177  CD  GLN A  25     -13.159  -8.651 -16.594  1.00 48.92           C  
ATOM    178  OE1 GLN A  25     -13.252  -7.682 -15.836  1.00 52.43           O  
ATOM    179  NE2 GLN A  25     -13.645  -9.846 -16.294  1.00 50.46           N  
ATOM    180  N   ASN A  26      -9.132  -5.764 -20.150  1.00 47.61           N  
ATOM    181  CA  ASN A  26      -8.395  -4.544 -20.480  1.00 46.46           C  
ATOM    182  C   ASN A  26      -8.428  -3.473 -19.403  1.00 48.83           C  
ATOM    183  O   ASN A  26      -8.633  -2.306 -19.727  1.00 48.75           O  
ATOM    184  CB  ASN A  26      -8.933  -3.916 -21.774  1.00 53.45           C  
ATOM    185  CG  ASN A  26      -8.968  -4.891 -22.946  1.00 54.61           C  
ATOM    186  OD1 ASN A  26      -7.950  -5.131 -23.603  1.00 56.63           O  
ATOM    187  ND2 ASN A  26     -10.153  -5.420 -23.241  1.00 52.85           N  
ATOM    188  N   HIS A  27      -8.254  -3.862 -18.137  1.00 50.60           N  
ATOM    189  CA  HIS A  27      -8.285  -2.904 -17.032  1.00 47.04           C  
ATOM    190  C   HIS A  27      -7.771  -3.507 -15.708  1.00 49.06           C  
ATOM    191  O   HIS A  27      -7.659  -4.721 -15.594  1.00 45.07           O  
ATOM    192  CB  HIS A  27      -9.700  -2.383 -16.852  1.00 47.70           C  
ATOM    193  CG  HIS A  27     -10.523  -3.214 -15.922  1.00 51.02           C  
ATOM    194  ND1 HIS A  27     -10.734  -2.857 -14.608  1.00 50.99           N  
ATOM    195  CD2 HIS A  27     -11.165  -4.394 -16.102  1.00 45.08           C  
ATOM    196  CE1 HIS A  27     -11.477  -3.775 -14.021  1.00 45.39           C  
ATOM    197  NE2 HIS A  27     -11.754  -4.718 -14.904  1.00 46.06           N  
ATOM    198  N   PHE A  28      -7.485  -2.662 -14.707  1.00 51.90           N  
ATOM    199  CA  PHE A  28      -6.769  -3.105 -13.493  1.00 49.75           C  
ATOM    200  C   PHE A  28      -7.556  -3.043 -12.180  1.00 53.63           C  
ATOM    201  O   PHE A  28      -7.784  -4.076 -11.532  1.00 54.91           O  
ATOM    202  CB  PHE A  28      -5.473  -2.286 -13.332  1.00 46.45           C  
ATOM    203  CG  PHE A  28      -4.792  -2.449 -11.980  1.00 41.75           C  
ATOM    204  CD1 PHE A  28      -4.292  -3.684 -11.573  1.00 47.23           C  
ATOM    205  CD2 PHE A  28      -4.619  -1.363 -11.143  1.00 44.24           C  
ATOM    206  CE1 PHE A  28      -3.655  -3.829 -10.335  1.00 41.47           C  
ATOM    207  CE2 PHE A  28      -3.980  -1.494  -9.916  1.00 42.93           C  
ATOM    208  CZ  PHE A  28      -3.499  -2.732  -9.514  1.00 44.22           C  
ATOM    209  N   VAL A  29      -7.916  -1.821 -11.789  1.00 52.59           N  
ATOM    210  CA  VAL A  29      -8.575  -1.492 -10.517  1.00 55.25           C  
ATOM    211  C   VAL A  29      -7.936  -2.112  -9.263  1.00 53.63           C  
ATOM    212  O   VAL A  29      -8.032  -3.320  -9.019  1.00 47.68           O  
ATOM    213  CB  VAL A  29     -10.063  -1.884 -10.528  1.00 54.68           C  
ATOM    214  CG1 VAL A  29     -10.672  -1.572  -9.181  1.00 55.93           C  
ATOM    215  CG2 VAL A  29     -10.808  -1.145 -11.643  1.00 53.25           C  
ATOM    216  N   ASP A  30      -7.300  -1.247  -8.471  1.00 54.40           N  
ATOM    217  CA  ASP A  30      -6.698  -1.617  -7.191  1.00 52.74           C  
ATOM    218  C   ASP A  30      -7.761  -2.016  -6.172  1.00 58.24           C  
ATOM    219  O   ASP A  30      -8.525  -1.161  -5.699  1.00 52.05           O  
ATOM    220  CB  ASP A  30      -5.867  -0.448  -6.647  1.00 58.30           C  
ATOM    221  CG  ASP A  30      -4.963  -0.849  -5.480  1.00 60.86           C  
ATOM    222  OD1 ASP A  30      -4.441   0.071  -4.812  1.00 65.17           O  
ATOM    223  OD2 ASP A  30      -4.757  -2.063  -5.239  1.00 51.53           O  
ATOM    224  N   GLU A  31      -7.812  -3.305  -5.829  1.00 51.55           N  
ATOM    225  CA  GLU A  31      -8.775  -3.770  -4.831  1.00 50.53           C  
ATOM    226  C   GLU A  31      -8.476  -5.172  -4.312  1.00 50.73           C  
ATOM    227  O   GLU A  31      -7.826  -5.975  -4.973  1.00 45.79           O  
ATOM    228  CB  GLU A  31     -10.191  -3.734  -5.403  1.00 49.63           C  
ATOM    229  CG  GLU A  31     -10.366  -4.582  -6.642  1.00 50.03           C  
ATOM    230  CD  GLU A  31     -11.725  -4.390  -7.280  1.00 54.43           C  
ATOM    231  OE1 GLU A  31     -12.658  -3.960  -6.573  1.00 53.10           O  
ATOM    232  OE2 GLU A  31     -11.859  -4.655  -8.494  1.00 58.27           O  
ATOM    233  N   TYR A  32      -8.986  -5.453  -3.118  1.00 53.49           N  
ATOM    234  CA  TYR A  32      -8.788  -6.732  -2.452  1.00 47.58           C  
ATOM    235  C   TYR A  32      -9.947  -7.693  -2.788  1.00 50.53           C  
ATOM    236  O   TYR A  32     -11.105  -7.410  -2.470  1.00 52.08           O  
ATOM    237  CB  TYR A  32      -8.659  -6.478  -0.947  1.00 46.52           C  
ATOM    238  CG  TYR A  32      -8.288  -7.666  -0.086  1.00 48.23           C  
ATOM    239  CD1 TYR A  32      -6.979  -7.866   0.345  1.00 46.00           C  
ATOM    240  CD2 TYR A  32      -9.256  -8.573   0.320  1.00 44.28           C  
ATOM    241  CE1 TYR A  32      -6.649  -8.962   1.150  1.00 43.03           C  
ATOM    242  CE2 TYR A  32      -8.942  -9.650   1.123  1.00 40.52           C  
ATOM    243  CZ  TYR A  32      -7.645  -9.840   1.536  1.00 43.75           C  
ATOM    244  OH  TYR A  32      -7.370 -10.929   2.326  1.00 43.87           O  
ATOM    245  N   ASP A  33      -9.636  -8.818  -3.440  1.00 44.44           N  
ATOM    246  CA  ASP A  33     -10.654  -9.781  -3.893  1.00 46.03           C  
ATOM    247  C   ASP A  33     -10.017 -11.172  -4.125  1.00 49.24           C  
ATOM    248  O   ASP A  33      -9.790 -11.594  -5.267  1.00 40.40           O  
ATOM    249  CB  ASP A  33     -11.345  -9.254  -5.166  1.00 44.77           C  
ATOM    250  CG  ASP A  33     -12.356 -10.238  -5.761  1.00 50.62           C  
ATOM    251  OD1 ASP A  33     -12.691 -10.097  -6.957  1.00 49.68           O  
ATOM    252  OD2 ASP A  33     -12.826 -11.150  -5.057  1.00 51.90           O  
ATOM    253  N   PRO A  34      -9.711 -11.882  -3.027  1.00 47.44           N  
ATOM    254  CA  PRO A  34      -9.029 -13.184  -3.080  1.00 44.37           C  
ATOM    255  C   PRO A  34      -9.728 -14.195  -3.984  1.00 48.63           C  
ATOM    256  O   PRO A  34     -10.956 -14.257  -3.972  1.00 43.68           O  
ATOM    257  CB  PRO A  34      -9.062 -13.659  -1.620  1.00 47.31           C  
ATOM    258  CG  PRO A  34      -9.143 -12.407  -0.816  1.00 46.89           C  
ATOM    259  CD  PRO A  34      -9.967 -11.446  -1.640  1.00 47.10           C  
ATOM    260  N   THR A  35      -8.950 -14.973  -4.739  1.00 44.57           N  
ATOM    261  CA  THR A  35      -9.493 -15.954  -5.676  1.00 45.33           C  
ATOM    262  C   THR A  35      -9.694 -17.333  -5.053  1.00 49.34           C  
ATOM    263  O   THR A  35      -8.832 -17.847  -4.345  1.00 46.57           O  
ATOM    264  CB  THR A  35      -8.576 -16.123  -6.906  1.00 46.10           C  
ATOM    265  OG1 THR A  35      -8.507 -14.888  -7.621  1.00 45.88           O  
ATOM    266  CG2 THR A  35      -9.084 -17.231  -7.840  1.00 42.64           C  
ATOM    267  N   ILE A  36     -10.840 -17.938  -5.325  1.00 51.51           N  
ATOM    268  CA  ILE A  36     -11.018 -19.335  -4.992  1.00 49.22           C  
ATOM    269  C   ILE A  36     -10.661 -20.147  -6.232  1.00 52.18           C  
ATOM    270  O   ILE A  36      -9.702 -20.926  -6.230  1.00 57.46           O  
ATOM    271  CB  ILE A  36     -12.443 -19.631  -4.527  1.00 53.62           C  
ATOM    272  CG1 ILE A  36     -12.764 -18.777  -3.292  1.00 57.58           C  
ATOM    273  CG2 ILE A  36     -12.606 -21.120  -4.232  1.00 49.99           C  
ATOM    274  CD1 ILE A  36     -14.149 -19.005  -2.715  1.00 58.21           C  
ATOM    275  N   GLU A  37     -11.426 -19.938  -7.295  1.00 51.29           N  
ATOM    276  CA  GLU A  37     -11.108 -20.491  -8.604  1.00 53.17           C  
ATOM    277  C   GLU A  37     -11.987 -19.797  -9.626  1.00 50.36           C  
ATOM    278  O   GLU A  37     -13.201 -19.697  -9.447  1.00 56.68           O  
ATOM    279  CB  GLU A  37     -11.310 -22.011  -8.647  1.00 54.32           C  
ATOM    280  CG  GLU A  37     -10.601 -22.686  -9.822  1.00 58.23           C  
ATOM    281  CD  GLU A  37     -10.533 -24.199  -9.696  1.00 62.10           C  
ATOM    282  OE1 GLU A  37     -11.564 -24.867  -9.941  1.00 64.41           O  
ATOM    283  OE2 GLU A  37      -9.442 -24.715  -9.351  1.00 60.74           O  
ATOM    284  N   ASP A  38     -11.375 -19.289 -10.684  1.00 40.87           N  
ATOM    285  CA  ASP A  38     -12.143 -18.605 -11.716  1.00 46.87           C  
ATOM    286  C   ASP A  38     -11.610 -18.905 -13.103  1.00 46.18           C  
ATOM    287  O   ASP A  38     -10.412 -19.090 -13.307  1.00 44.03           O  
ATOM    288  CB  ASP A  38     -12.157 -17.091 -11.488  1.00 49.54           C  
ATOM    289  CG  ASP A  38     -13.017 -16.685 -10.308  1.00 48.24           C  
ATOM    290  OD1 ASP A  38     -14.172 -17.144 -10.212  1.00 57.46           O  
ATOM    291  OD2 ASP A  38     -12.534 -15.893  -9.481  1.00 55.60           O  
ATOM    292  N   SER A  39     -12.530 -18.912 -14.056  1.00 45.36           N  
ATOM    293  CA  SER A  39     -12.264 -19.376 -15.395  1.00 45.74           C  
ATOM    294  C   SER A  39     -12.554 -18.269 -16.395  1.00 44.85           C  
ATOM    295  O   SER A  39     -13.638 -17.705 -16.402  1.00 44.92           O  
ATOM    296  CB  SER A  39     -13.112 -20.617 -15.690  1.00 42.04           C  
ATOM    297  OG  SER A  39     -12.989 -21.003 -17.045  1.00 51.78           O  
ATOM    298  N   TYR A  40     -11.575 -17.937 -17.220  1.00 38.19           N  
ATOM    299  CA  TYR A  40     -11.804 -16.965 -18.276  1.00 44.28           C  
ATOM    300  C   TYR A  40     -11.543 -17.626 -19.598  1.00 45.29           C  
ATOM    301  O   TYR A  40     -10.473 -18.206 -19.801  1.00 42.51           O  
ATOM    302  CB  TYR A  40     -10.908 -15.734 -18.123  1.00 35.76           C  
ATOM    303  CG  TYR A  40     -11.080 -15.024 -16.806  1.00 46.85           C  
ATOM    304  CD1 TYR A  40     -11.805 -13.842 -16.721  1.00 46.33           C  
ATOM    305  CD2 TYR A  40     -10.526 -15.541 -15.641  1.00 40.53           C  
ATOM    306  CE1 TYR A  40     -11.961 -13.196 -15.516  1.00 45.76           C  
ATOM    307  CE2 TYR A  40     -10.687 -14.912 -14.439  1.00 45.40           C  
ATOM    308  CZ  TYR A  40     -11.399 -13.739 -14.379  1.00 47.59           C  
ATOM    309  OH  TYR A  40     -11.547 -13.110 -13.170  1.00 53.05           O  
ATOM    310  N   ARG A  41     -12.519 -17.537 -20.497  1.00 41.72           N  
ATOM    311  CA  ARG A  41     -12.366 -18.085 -21.833  1.00 37.97           C  
ATOM    312  C   ARG A  41     -12.557 -16.983 -22.865  1.00 45.07           C  
ATOM    313  O   ARG A  41     -13.635 -16.399 -22.959  1.00 39.04           O  
ATOM    314  CB  ARG A  41     -13.351 -19.230 -22.048  1.00 44.27           C  
ATOM    315  CG  ARG A  41     -13.115 -20.416 -21.113  1.00 39.00           C  
ATOM    316  CD  ARG A  41     -14.319 -21.355 -21.077  1.00 43.90           C  
ATOM    317  NE  ARG A  41     -14.807 -21.701 -22.408  1.00 40.40           N  
ATOM    318  CZ  ARG A  41     -14.327 -22.697 -23.140  1.00 45.19           C  
ATOM    319  NH1 ARG A  41     -13.328 -23.430 -22.675  1.00 45.35           N  
ATOM    320  NH2 ARG A  41     -14.830 -22.947 -24.341  1.00 43.17           N  
ATOM    321  N   LYS A  42     -11.502 -16.697 -23.628  1.00 39.31           N  
ATOM    322  CA  LYS A  42     -11.521 -15.598 -24.591  1.00 37.65           C  
ATOM    323  C   LYS A  42     -11.001 -16.077 -25.941  1.00 35.88           C  
ATOM    324  O   LYS A  42      -9.950 -16.714 -26.005  1.00 38.52           O  
ATOM    325  CB  LYS A  42     -10.672 -14.428 -24.064  1.00 34.84           C  
ATOM    326  CG  LYS A  42     -10.775 -13.113 -24.849  1.00 40.89           C  
ATOM    327  CD  LYS A  42     -12.195 -12.581 -24.788  1.00 40.43           C  
ATOM    328  CE  LYS A  42     -12.279 -11.060 -24.930  1.00 46.48           C  
ATOM    329  NZ  LYS A  42     -13.725 -10.656 -24.756  1.00 42.65           N  
ATOM    330  N   GLN A  43     -11.743 -15.800 -27.009  1.00 32.60           N  
ATOM    331  CA  GLN A  43     -11.240 -15.967 -28.366  1.00 35.68           C  
ATOM    332  C   GLN A  43     -10.288 -14.834 -28.686  1.00 39.91           C  
ATOM    333  O   GLN A  43     -10.662 -13.655 -28.610  1.00 36.38           O  
ATOM    334  CB  GLN A  43     -12.371 -15.975 -29.392  1.00 35.89           C  
ATOM    335  CG  GLN A  43     -13.334 -17.128 -29.274  1.00 40.88           C  
ATOM    336  CD  GLN A  43     -14.557 -16.927 -30.144  1.00 42.20           C  
ATOM    337  OE1 GLN A  43     -14.869 -17.751 -31.007  1.00 43.02           O  
ATOM    338  NE2 GLN A  43     -15.276 -15.839 -29.902  1.00 42.72           N  
ATOM    339  N   VAL A  44      -9.054 -15.172 -29.032  1.00 38.44           N  
ATOM    340  CA  VAL A  44      -8.096 -14.145 -29.417  1.00 36.86           C  
ATOM    341  C   VAL A  44      -7.455 -14.505 -30.740  1.00 40.95           C  
ATOM    342  O   VAL A  44      -7.726 -15.564 -31.315  1.00 37.74           O  
ATOM    343  CB  VAL A  44      -6.999 -13.951 -28.363  1.00 37.56           C  
ATOM    344  CG1 VAL A  44      -7.587 -13.363 -27.076  1.00 41.47           C  
ATOM    345  CG2 VAL A  44      -6.288 -15.259 -28.096  1.00 36.45           C  
ATOM    346  N   VAL A  45      -6.621 -13.605 -31.233  1.00 30.89           N  
ATOM    347  CA  VAL A  45      -5.811 -13.888 -32.385  1.00 35.49           C  
ATOM    348  C   VAL A  45      -4.374 -13.610 -31.961  1.00 36.47           C  
ATOM    349  O   VAL A  45      -4.041 -12.481 -31.591  1.00 34.91           O  
ATOM    350  CB  VAL A  45      -6.212 -13.029 -33.605  1.00 36.28           C  
ATOM    351  CG1 VAL A  45      -5.447 -13.469 -34.827  1.00 34.27           C  
ATOM    352  CG2 VAL A  45      -7.709 -13.145 -33.868  1.00 44.47           C  
ATOM    353  N   ILE A  46      -3.542 -14.649 -31.963  1.00 33.47           N  
ATOM    354  CA  ILE A  46      -2.142 -14.504 -31.587  1.00 30.16           C  
ATOM    355  C   ILE A  46      -1.266 -14.992 -32.734  1.00 34.89           C  
ATOM    356  O   ILE A  46      -1.300 -16.174 -33.082  1.00 34.44           O  
ATOM    357  CB  ILE A  46      -1.814 -15.294 -30.303  1.00 34.10           C  
ATOM    358  CG1 ILE A  46      -2.713 -14.835 -29.149  1.00 30.64           C  
ATOM    359  CG2 ILE A  46      -0.305 -15.160 -29.937  1.00 35.69           C  
ATOM    360  CD1 ILE A  46      -2.527 -15.644 -27.902  1.00 30.89           C  
ATOM    361  N   ASP A  47      -0.500 -14.077 -33.317  1.00 32.39           N  
ATOM    362  CA  ASP A  47       0.358 -14.356 -34.464  1.00 31.85           C  
ATOM    363  C   ASP A  47      -0.464 -14.915 -35.630  1.00 35.93           C  
ATOM    364  O   ASP A  47      -0.008 -15.787 -36.371  1.00 37.41           O  
ATOM    365  CB  ASP A  47       1.481 -15.312 -34.072  1.00 34.11           C  
ATOM    366  CG  ASP A  47       2.251 -14.826 -32.866  1.00 37.47           C  
ATOM    367  OD1 ASP A  47       2.682 -13.642 -32.888  1.00 32.26           O  
ATOM    368  OD2 ASP A  47       2.394 -15.606 -31.887  1.00 32.65           O  
ATOM    369  N   GLY A  48      -1.680 -14.399 -35.777  1.00 32.80           N  
ATOM    370  CA  GLY A  48      -2.515 -14.748 -36.905  1.00 36.06           C  
ATOM    371  C   GLY A  48      -3.348 -15.985 -36.631  1.00 39.38           C  
ATOM    372  O   GLY A  48      -4.259 -16.299 -37.388  1.00 38.95           O  
ATOM    373  N   GLU A  49      -3.039 -16.699 -35.553  1.00 37.69           N  
ATOM    374  CA  GLU A  49      -3.826 -17.880 -35.212  1.00 39.89           C  
ATOM    375  C   GLU A  49      -4.989 -17.517 -34.306  1.00 36.61           C  
ATOM    376  O   GLU A  49      -4.801 -16.984 -33.204  1.00 36.39           O  
ATOM    377  CB  GLU A  49      -2.971 -18.946 -34.518  1.00 42.11           C  
ATOM    378  CG  GLU A  49      -3.772 -20.228 -34.236  1.00 44.30           C  
ATOM    379  CD  GLU A  49      -3.041 -21.221 -33.355  1.00 47.11           C  
ATOM    380  OE1 GLU A  49      -2.661 -20.856 -32.210  1.00 42.44           O  
ATOM    381  OE2 GLU A  49      -2.843 -22.366 -33.819  1.00 46.66           O  
ATOM    382  N   THR A  50      -6.193 -17.826 -34.754  1.00 34.22           N  
ATOM    383  CA  THR A  50      -7.356 -17.666 -33.906  1.00 35.78           C  
ATOM    384  C   THR A  50      -7.400 -18.794 -32.866  1.00 40.81           C  
ATOM    385  O   THR A  50      -7.361 -19.977 -33.209  1.00 49.97           O  
ATOM    386  CB  THR A  50      -8.621 -17.641 -34.765  1.00 46.18           C  
ATOM    387  OG1 THR A  50      -9.776 -17.772 -33.933  1.00 53.06           O  
ATOM    388  CG2 THR A  50      -8.564 -18.783 -35.770  1.00 51.10           C  
ATOM    389  N   CYS A  51      -7.438 -18.444 -31.589  1.00 37.28           N  
ATOM    390  CA  CYS A  51      -7.442 -19.476 -30.559  1.00 35.51           C  
ATOM    391  C   CYS A  51      -8.259 -19.109 -29.339  1.00 37.79           C  
ATOM    392  O   CYS A  51      -8.618 -17.949 -29.129  1.00 39.42           O  
ATOM    393  CB  CYS A  51      -6.010 -19.809 -30.133  1.00 42.94           C  
ATOM    394  SG  CYS A  51      -4.929 -18.381 -29.809  1.00 40.82           S  
ATOM    395  N   LEU A  52      -8.572 -20.120 -28.541  1.00 38.42           N  
ATOM    396  CA  LEU A  52      -9.304 -19.914 -27.305  1.00 37.17           C  
ATOM    397  C   LEU A  52      -8.404 -20.052 -26.098  1.00 38.78           C  
ATOM    398  O   LEU A  52      -7.971 -21.160 -25.752  1.00 37.97           O  
ATOM    399  CB  LEU A  52     -10.460 -20.903 -27.177  1.00 40.40           C  
ATOM    400  CG  LEU A  52     -11.233 -20.752 -25.859  1.00 40.22           C  
ATOM    401  CD1 LEU A  52     -12.363 -19.733 -26.010  1.00 42.81           C  
ATOM    402  CD2 LEU A  52     -11.756 -22.084 -25.370  1.00 46.54           C  
ATOM    403  N   LEU A  53      -8.126 -18.933 -25.445  1.00 37.35           N  
ATOM    404  CA  LEU A  53      -7.458 -19.003 -24.153  1.00 33.68           C  
ATOM    405  C   LEU A  53      -8.452 -19.449 -23.087  1.00 36.90           C  
ATOM    406  O   LEU A  53      -9.473 -18.808 -22.858  1.00 39.77           O  
ATOM    407  CB  LEU A  53      -6.829 -17.666 -23.775  1.00 31.26           C  
ATOM    408  CG  LEU A  53      -5.857 -17.059 -24.784  1.00 36.63           C  
ATOM    409  CD1 LEU A  53      -5.207 -15.792 -24.227  1.00 40.02           C  
ATOM    410  CD2 LEU A  53      -4.804 -18.085 -25.163  1.00 31.31           C  
ATOM    411  N   ASP A  54      -8.155 -20.574 -22.454  1.00 37.86           N  
ATOM    412  CA  ASP A  54      -8.942 -21.066 -21.328  1.00 39.20           C  
ATOM    413  C   ASP A  54      -8.044 -20.933 -20.113  1.00 37.56           C  
ATOM    414  O   ASP A  54      -7.205 -21.795 -19.854  1.00 36.85           O  
ATOM    415  CB  ASP A  54      -9.385 -22.518 -21.563  1.00 41.47           C  
ATOM    416  CG  ASP A  54     -10.435 -22.990 -20.563  1.00 48.70           C  
ATOM    417  OD1 ASP A  54     -11.442 -23.596 -20.992  1.00 55.88           O  
ATOM    418  OD2 ASP A  54     -10.253 -22.781 -19.348  1.00 47.19           O  
ATOM    419  N   ILE A  55      -8.173 -19.815 -19.406  1.00 37.28           N  
ATOM    420  CA  ILE A  55      -7.286 -19.516 -18.286  1.00 36.32           C  
ATOM    421  C   ILE A  55      -7.929 -19.830 -16.968  1.00 38.37           C  
ATOM    422  O   ILE A  55      -8.993 -19.303 -16.661  1.00 37.29           O  
ATOM    423  CB  ILE A  55      -6.876 -18.031 -18.261  1.00 36.30           C  
ATOM    424  CG1 ILE A  55      -6.359 -17.596 -19.627  1.00 36.74           C  
ATOM    425  CG2 ILE A  55      -5.860 -17.762 -17.152  1.00 33.77           C  
ATOM    426  CD1 ILE A  55      -6.407 -16.122 -19.827  1.00 32.57           C  
ATOM    427  N   LEU A  56      -7.272 -20.662 -16.172  1.00 39.87           N  
ATOM    428  CA  LEU A  56      -7.694 -20.841 -14.800  1.00 40.97           C  
ATOM    429  C   LEU A  56      -6.825 -19.992 -13.891  1.00 41.31           C  
ATOM    430  O   LEU A  56      -5.596 -20.141 -13.845  1.00 37.71           O  
ATOM    431  CB  LEU A  56      -7.639 -22.313 -14.383  1.00 48.18           C  
ATOM    432  CG  LEU A  56      -8.495 -22.618 -13.147  1.00 50.41           C  
ATOM    433  CD1 LEU A  56      -9.997 -22.587 -13.482  1.00 45.87           C  
ATOM    434  CD2 LEU A  56      -8.101 -23.941 -12.520  1.00 46.54           C  
ATOM    435  N   ASP A  57      -7.490 -19.068 -13.201  1.00 40.79           N  
ATOM    436  CA  ASP A  57      -6.892 -18.184 -12.217  1.00 40.94           C  
ATOM    437  C   ASP A  57      -7.060 -18.839 -10.856  1.00 41.67           C  
ATOM    438  O   ASP A  57      -8.180 -18.953 -10.357  1.00 50.15           O  
ATOM    439  CB  ASP A  57      -7.574 -16.808 -12.273  1.00 39.06           C  
ATOM    440  CG  ASP A  57      -7.150 -15.883 -11.148  1.00 43.77           C  
ATOM    441  OD1 ASP A  57      -6.040 -16.056 -10.594  1.00 45.34           O  
ATOM    442  OD2 ASP A  57      -7.935 -14.963 -10.826  1.00 43.95           O  
ATOM    443  N   THR A  58      -5.967 -19.290 -10.259  1.00 42.33           N  
ATOM    444  CA  THR A  58      -6.070 -20.103  -9.056  1.00 39.76           C  
ATOM    445  C   THR A  58      -5.841 -19.333  -7.749  1.00 44.51           C  
ATOM    446  O   THR A  58      -5.500 -18.148  -7.748  1.00 45.04           O  
ATOM    447  CB  THR A  58      -5.073 -21.267  -9.089  1.00 38.23           C  
ATOM    448  OG1 THR A  58      -3.734 -20.762  -8.999  1.00 38.31           O  
ATOM    449  CG2 THR A  58      -5.239 -22.088 -10.364  1.00 40.51           C  
ATOM    450  N   ALA A  59      -6.029 -20.031  -6.632  1.00 43.75           N  
ATOM    451  CA  ALA A  59      -5.800 -19.454  -5.308  1.00 49.63           C  
ATOM    452  C   ALA A  59      -4.345 -19.620  -4.904  1.00 48.82           C  
ATOM    453  O   ALA A  59      -3.743 -20.662  -5.179  1.00 45.27           O  
ATOM    454  CB  ALA A  59      -6.708 -20.109  -4.276  1.00 48.16           C  
ATOM    455  N   GLY A  60      -3.783 -18.595  -4.262  1.00 48.00           N  
ATOM    456  CA  GLY A  60      -2.443 -18.681  -3.712  1.00 44.44           C  
ATOM    457  C   GLY A  60      -2.429 -19.462  -2.407  1.00 57.76           C  
ATOM    458  O   GLY A  60      -1.678 -20.431  -2.270  1.00 61.83           O  
ATOM    459  N   GLN A  61      -3.253 -19.029  -1.452  1.00 57.07           N  
ATOM    460  CA  GLN A  61      -3.481 -19.751  -0.188  1.00 65.95           C  
ATOM    461  C   GLN A  61      -2.248 -20.403   0.439  1.00 66.60           C  
ATOM    462  O   GLN A  61      -2.365 -21.382   1.179  1.00 68.73           O  
ATOM    463  CB  GLN A  61      -4.554 -20.825  -0.393  1.00 58.96           C  
ATOM    464  CG  GLN A  61      -5.869 -20.498   0.290  1.00 64.48           C  
ATOM    465  CD  GLN A  61      -6.369 -19.097  -0.037  1.00 64.10           C  
ATOM    466  OE1 GLN A  61      -5.938 -18.106   0.562  1.00 63.70           O  
ATOM    467  NE2 GLN A  61      -7.284 -19.011  -0.991  1.00 63.82           N  
ATOM    468  N   MET A  67      -5.609 -28.854  -3.008  1.00 51.01           N  
ATOM    469  CA  MET A  67      -6.547 -29.224  -4.070  1.00 58.47           C  
ATOM    470  C   MET A  67      -6.097 -28.713  -5.446  1.00 59.88           C  
ATOM    471  O   MET A  67      -6.921 -28.472  -6.331  1.00 62.80           O  
ATOM    472  CB  MET A  67      -7.947 -28.688  -3.748  1.00 62.13           C  
ATOM    473  N   ARG A  68      -4.787 -28.557  -5.622  1.00 62.08           N  
ATOM    474  CA  ARG A  68      -4.243 -27.966  -6.843  1.00 60.14           C  
ATOM    475  C   ARG A  68      -3.895 -29.022  -7.894  1.00 59.09           C  
ATOM    476  O   ARG A  68      -3.747 -28.700  -9.077  1.00 57.32           O  
ATOM    477  CB  ARG A  68      -3.006 -27.117  -6.519  1.00 56.83           C  
ATOM    478  N   ASP A  69      -3.774 -30.278  -7.468  1.00 58.15           N  
ATOM    479  CA  ASP A  69      -3.409 -31.361  -8.382  1.00 59.87           C  
ATOM    480  C   ASP A  69      -4.414 -31.513  -9.522  1.00 57.39           C  
ATOM    481  O   ASP A  69      -4.037 -31.815 -10.653  1.00 54.31           O  
ATOM    482  CB  ASP A  69      -3.281 -32.685  -7.628  1.00 59.64           C  
ATOM    483  N   GLN A  70      -5.689 -31.291  -9.229  1.00 57.44           N  
ATOM    484  CA  GLN A  70      -6.730 -31.407 -10.246  1.00 54.91           C  
ATOM    485  C   GLN A  70      -6.531 -30.396 -11.385  1.00 55.11           C  
ATOM    486  O   GLN A  70      -6.523 -30.756 -12.565  1.00 51.68           O  
ATOM    487  CB  GLN A  70      -8.100 -31.219  -9.606  1.00 54.38           C  
ATOM    488  CG  GLN A  70      -9.216 -30.938 -10.594  1.00 58.23           C  
ATOM    489  CD  GLN A  70      -9.931 -32.193 -11.040  1.00 60.35           C  
ATOM    490  OE1 GLN A  70     -10.517 -32.907 -10.224  1.00 61.92           O  
ATOM    491  NE2 GLN A  70      -9.893 -32.469 -12.342  1.00 62.25           N  
ATOM    492  N   TYR A  71      -6.355 -29.132 -11.019  1.00 53.08           N  
ATOM    493  CA  TYR A  71      -6.197 -28.056 -11.997  1.00 52.34           C  
ATOM    494  C   TYR A  71      -4.828 -28.075 -12.680  1.00 48.70           C  
ATOM    495  O   TYR A  71      -4.688 -27.694 -13.838  1.00 46.62           O  
ATOM    496  CB  TYR A  71      -6.410 -26.702 -11.316  1.00 59.01           C  
ATOM    497  N   MET A  72      -3.811 -28.503 -11.951  1.00 44.76           N  
ATOM    498  CA  MET A  72      -2.480 -28.564 -12.519  1.00 48.81           C  
ATOM    499  C   MET A  72      -2.410 -29.664 -13.564  1.00 46.88           C  
ATOM    500  O   MET A  72      -1.904 -29.440 -14.662  1.00 49.41           O  
ATOM    501  CB  MET A  72      -1.433 -28.787 -11.429  1.00 42.06           C  
ATOM    502  CG  MET A  72      -1.134 -27.562 -10.605  1.00 49.23           C  
ATOM    503  SD  MET A  72       0.155 -27.871  -9.395  1.00 48.23           S  
ATOM    504  CE  MET A  72       0.221 -26.274  -8.583  1.00 48.41           C  
ATOM    505  N   ARG A  73      -2.929 -30.839 -13.219  1.00 47.95           N  
ATOM    506  CA  ARG A  73      -2.899 -31.999 -14.107  1.00 48.86           C  
ATOM    507  C   ARG A  73      -3.393 -31.625 -15.494  1.00 48.50           C  
ATOM    508  O   ARG A  73      -2.739 -31.926 -16.486  1.00 45.60           O  
ATOM    509  CB  ARG A  73      -3.743 -33.130 -13.528  1.00 52.77           C  
ATOM    510  CG  ARG A  73      -3.624 -34.465 -14.256  1.00 57.11           C  
ATOM    511  CD  ARG A  73      -3.846 -35.647 -13.301  1.00 57.53           C  
ATOM    512  NE  ARG A  73      -4.729 -35.294 -12.192  1.00 59.35           N  
ATOM    513  CZ  ARG A  73      -4.391 -35.375 -10.907  1.00 62.00           C  
ATOM    514  NH1 ARG A  73      -3.191 -35.831 -10.561  1.00 62.77           N  
ATOM    515  NH2 ARG A  73      -5.257 -35.011  -9.965  1.00 54.35           N  
ATOM    516  N   THR A  74      -4.509 -30.901 -15.539  1.00 46.13           N  
ATOM    517  CA  THR A  74      -5.174 -30.550 -16.788  1.00 46.76           C  
ATOM    518  C   THR A  74      -4.431 -29.443 -17.573  1.00 45.59           C  
ATOM    519  O   THR A  74      -4.673 -29.240 -18.764  1.00 47.90           O  
ATOM    520  CB  THR A  74      -6.645 -30.124 -16.491  1.00 50.76           C  
ATOM    521  OG1 THR A  74      -7.485 -30.434 -17.607  1.00 59.93           O  
ATOM    522  CG2 THR A  74      -6.734 -28.635 -16.190  1.00 51.95           C  
ATOM    523  N   GLY A  75      -3.491 -28.760 -16.920  1.00 46.64           N  
ATOM    524  CA  GLY A  75      -2.809 -27.609 -17.502  1.00 38.22           C  
ATOM    525  C   GLY A  75      -1.757 -27.830 -18.582  1.00 39.96           C  
ATOM    526  O   GLY A  75      -0.885 -28.694 -18.471  1.00 36.46           O  
ATOM    527  N   GLU A  76      -1.834 -27.023 -19.636  1.00 32.97           N  
ATOM    528  CA  GLU A  76      -0.858 -27.072 -20.722  1.00 39.40           C  
ATOM    529  C   GLU A  76       0.342 -26.189 -20.500  1.00 38.04           C  
ATOM    530  O   GLU A  76       1.469 -26.556 -20.819  1.00 38.49           O  
ATOM    531  CB  GLU A  76      -1.507 -26.655 -22.030  1.00 41.24           C  
ATOM    532  CG  GLU A  76      -1.944 -27.779 -22.869  1.00 37.95           C  
ATOM    533  CD  GLU A  76      -2.531 -27.294 -24.166  1.00 45.24           C  
ATOM    534  OE1 GLU A  76      -3.568 -26.587 -24.104  1.00 42.86           O  
ATOM    535  OE2 GLU A  76      -1.941 -27.600 -25.230  1.00 39.83           O  
ATOM    536  N   GLY A  77       0.094 -24.985 -20.010  1.00 34.62           N  
ATOM    537  CA  GLY A  77       1.177 -24.063 -19.756  1.00 34.58           C  
ATOM    538  C   GLY A  77       0.918 -23.317 -18.464  1.00 35.81           C  
ATOM    539  O   GLY A  77      -0.234 -23.023 -18.142  1.00 36.87           O  
ATOM    540  N   PHE A  78       1.988 -22.992 -17.740  1.00 30.62           N  
ATOM    541  CA  PHE A  78       1.838 -22.349 -16.444  1.00 34.56           C  
ATOM    542  C   PHE A  78       2.550 -21.017 -16.350  1.00 33.73           C  
ATOM    543  O   PHE A  78       3.748 -20.896 -16.615  1.00 33.32           O  
ATOM    544  CB  PHE A  78       2.331 -23.286 -15.332  1.00 32.26           C  
ATOM    545  CG  PHE A  78       1.544 -24.563 -15.258  1.00 34.32           C  
ATOM    546  CD1 PHE A  78       1.835 -25.615 -16.116  1.00 30.13           C  
ATOM    547  CD2 PHE A  78       0.506 -24.702 -14.343  1.00 33.41           C  
ATOM    548  CE1 PHE A  78       1.094 -26.789 -16.078  1.00 34.22           C  
ATOM    549  CE2 PHE A  78      -0.242 -25.871 -14.301  1.00 33.29           C  
ATOM    550  CZ  PHE A  78       0.058 -26.917 -15.174  1.00 35.61           C  
ATOM    551  N   LEU A  79       1.781 -20.014 -15.953  1.00 31.32           N  
ATOM    552  CA  LEU A  79       2.341 -18.739 -15.559  1.00 32.43           C  
ATOM    553  C   LEU A  79       2.677 -18.819 -14.064  1.00 36.57           C  
ATOM    554  O   LEU A  79       1.776 -18.938 -13.221  1.00 33.10           O  
ATOM    555  CB  LEU A  79       1.342 -17.628 -15.861  1.00 35.89           C  
ATOM    556  CG  LEU A  79       1.860 -16.433 -16.629  1.00 43.11           C  
ATOM    557  CD1 LEU A  79       2.335 -16.859 -18.008  1.00 33.72           C  
ATOM    558  CD2 LEU A  79       0.772 -15.380 -16.696  1.00 37.55           C  
ATOM    559  N   CYS A  80       3.967 -18.820 -13.739  1.00 35.11           N  
ATOM    560  CA  CYS A  80       4.389 -18.896 -12.347  1.00 36.20           C  
ATOM    561  C   CYS A  80       4.767 -17.508 -11.861  1.00 33.01           C  
ATOM    562  O   CYS A  80       5.827 -16.989 -12.203  1.00 31.10           O  
ATOM    563  CB  CYS A  80       5.561 -19.868 -12.177  1.00 40.09           C  
ATOM    564  SG  CYS A  80       5.092 -21.577 -12.536  1.00 41.88           S  
ATOM    565  N   VAL A  81       3.885 -16.912 -11.065  1.00 31.82           N  
ATOM    566  CA  VAL A  81       4.017 -15.506 -10.713  1.00 32.01           C  
ATOM    567  C   VAL A  81       4.548 -15.246  -9.295  1.00 30.20           C  
ATOM    568  O   VAL A  81       4.071 -15.836  -8.335  1.00 36.06           O  
ATOM    569  CB  VAL A  81       2.662 -14.787 -10.853  1.00 33.94           C  
ATOM    570  CG1 VAL A  81       2.884 -13.298 -10.741  1.00 29.57           C  
ATOM    571  CG2 VAL A  81       1.990 -15.149 -12.199  1.00 33.16           C  
ATOM    572  N   PHE A  82       5.541 -14.365  -9.187  1.00 28.75           N  
ATOM    573  CA  PHE A  82       5.913 -13.760  -7.913  1.00 35.25           C  
ATOM    574  C   PHE A  82       5.823 -12.249  -8.050  1.00 35.48           C  
ATOM    575  O   PHE A  82       5.605 -11.745  -9.143  1.00 34.23           O  
ATOM    576  CB  PHE A  82       7.322 -14.173  -7.478  1.00 33.41           C  
ATOM    577  CG  PHE A  82       8.415 -13.639  -8.365  1.00 33.85           C  
ATOM    578  CD1 PHE A  82       8.765 -14.303  -9.541  1.00 31.49           C  
ATOM    579  CD2 PHE A  82       9.101 -12.480  -8.021  1.00 36.65           C  
ATOM    580  CE1 PHE A  82       9.783 -13.808 -10.369  1.00 29.42           C  
ATOM    581  CE2 PHE A  82      10.121 -11.983  -8.835  1.00 35.91           C  
ATOM    582  CZ  PHE A  82      10.457 -12.648 -10.013  1.00 33.46           C  
ATOM    583  N   ALA A  83       6.006 -11.530  -6.944  1.00 36.93           N  
ATOM    584  CA  ALA A  83       5.983 -10.069  -6.960  1.00 36.70           C  
ATOM    585  C   ALA A  83       7.354  -9.527  -6.600  1.00 38.09           C  
ATOM    586  O   ALA A  83       8.014 -10.032  -5.691  1.00 37.97           O  
ATOM    587  CB  ALA A  83       4.916  -9.533  -6.002  1.00 37.06           C  
ATOM    588  N   ILE A  84       7.790  -8.495  -7.308  1.00 38.46           N  
ATOM    589  CA  ILE A  84       9.171  -8.059  -7.178  1.00 38.29           C  
ATOM    590  C   ILE A  84       9.415  -7.352  -5.845  1.00 43.68           C  
ATOM    591  O   ILE A  84      10.552  -7.023  -5.524  1.00 42.90           O  
ATOM    592  CB  ILE A  84       9.587  -7.140  -8.359  1.00 34.71           C  
ATOM    593  CG1 ILE A  84       8.722  -5.888  -8.416  1.00 34.31           C  
ATOM    594  CG2 ILE A  84       9.511  -7.910  -9.691  1.00 39.57           C  
ATOM    595  CD1 ILE A  84       9.297  -4.670  -7.685  1.00 44.43           C  
ATOM    596  N   ASN A  85       8.349  -7.122  -5.078  1.00 40.09           N  
ATOM    597  CA  ASN A  85       8.462  -6.490  -3.760  1.00 43.44           C  
ATOM    598  C   ASN A  85       8.157  -7.496  -2.656  1.00 45.16           C  
ATOM    599  O   ASN A  85       7.819  -7.127  -1.535  1.00 50.22           O  
ATOM    600  CB  ASN A  85       7.529  -5.267  -3.656  1.00 45.08           C  
ATOM    601  CG  ASN A  85       6.052  -5.643  -3.614  1.00 48.14           C  
ATOM    602  OD1 ASN A  85       5.652  -6.732  -4.053  1.00 44.27           O  
ATOM    603  ND2 ASN A  85       5.227  -4.736  -3.080  1.00 40.52           N  
ATOM    604  N   ASN A  86       8.288  -8.777  -2.984  1.00 43.98           N  
ATOM    605  CA  ASN A  86       7.966  -9.840  -2.045  1.00 44.13           C  
ATOM    606  C   ASN A  86       8.883 -11.042  -2.208  1.00 44.47           C  
ATOM    607  O   ASN A  86       8.612 -11.926  -3.017  1.00 40.82           O  
ATOM    608  CB  ASN A  86       6.510 -10.272  -2.215  1.00 41.15           C  
ATOM    609  CG  ASN A  86       6.087 -11.308  -1.194  1.00 42.96           C  
ATOM    610  OD1 ASN A  86       6.849 -11.662  -0.297  1.00 46.74           O  
ATOM    611  ND2 ASN A  86       4.854 -11.786  -1.315  1.00 50.15           N  
ATOM    612  N   THR A  87       9.940 -11.081  -1.406  1.00 43.70           N  
ATOM    613  CA  THR A  87      10.963 -12.106  -1.510  1.00 45.71           C  
ATOM    614  C   THR A  87      10.415 -13.499  -1.228  1.00 47.46           C  
ATOM    615  O   THR A  87      10.880 -14.479  -1.807  1.00 48.15           O  
ATOM    616  CB  THR A  87      12.150 -11.815  -0.552  1.00 54.44           C  
ATOM    617  OG1 THR A  87      11.653 -11.459   0.745  1.00 57.89           O  
ATOM    618  CG2 THR A  87      13.000 -10.666  -1.078  1.00 49.86           C  
ATOM    619  N   LYS A  88       9.416 -13.596  -0.361  1.00 43.85           N  
ATOM    620  CA  LYS A  88       8.849 -14.898  -0.041  1.00 47.53           C  
ATOM    621  C   LYS A  88       8.170 -15.514  -1.269  1.00 47.59           C  
ATOM    622  O   LYS A  88       8.329 -16.710  -1.540  1.00 47.41           O  
ATOM    623  CB  LYS A  88       7.854 -14.794   1.124  1.00 45.61           C  
ATOM    624  N   SER A  89       7.407 -14.704  -2.002  1.00 43.19           N  
ATOM    625  CA  SER A  89       6.704 -15.186  -3.185  1.00 39.72           C  
ATOM    626  C   SER A  89       7.702 -15.662  -4.255  1.00 41.32           C  
ATOM    627  O   SER A  89       7.415 -16.589  -5.008  1.00 38.42           O  
ATOM    628  CB  SER A  89       5.779 -14.097  -3.755  1.00 42.48           C  
ATOM    629  OG  SER A  89       6.496 -12.988  -4.301  1.00 35.22           O  
ATOM    630  N   PHE A  90       8.870 -15.022  -4.311  1.00 38.26           N  
ATOM    631  CA  PHE A  90       9.942 -15.467  -5.208  1.00 40.85           C  
ATOM    632  C   PHE A  90      10.538 -16.774  -4.712  1.00 45.27           C  
ATOM    633  O   PHE A  90      10.759 -17.690  -5.491  1.00 43.75           O  
ATOM    634  CB  PHE A  90      11.040 -14.408  -5.341  1.00 40.04           C  
ATOM    635  CG  PHE A  90      12.190 -14.832  -6.228  1.00 43.34           C  
ATOM    636  CD1 PHE A  90      12.032 -14.912  -7.601  1.00 36.09           C  
ATOM    637  CD2 PHE A  90      13.423 -15.152  -5.685  1.00 42.71           C  
ATOM    638  CE1 PHE A  90      13.081 -15.308  -8.417  1.00 42.90           C  
ATOM    639  CE2 PHE A  90      14.474 -15.546  -6.495  1.00 44.36           C  
ATOM    640  CZ  PHE A  90      14.304 -15.629  -7.860  1.00 41.85           C  
ATOM    641  N   GLU A  91      10.785 -16.859  -3.406  1.00 45.02           N  
ATOM    642  CA  GLU A  91      11.278 -18.092  -2.804  1.00 48.50           C  
ATOM    643  C   GLU A  91      10.241 -19.207  -2.976  1.00 44.24           C  
ATOM    644  O   GLU A  91      10.601 -20.361  -3.193  1.00 45.46           O  
ATOM    645  CB  GLU A  91      11.614 -17.884  -1.320  1.00 47.85           C  
ATOM    646  N   ASP A  92       8.961 -18.850  -2.915  1.00 40.75           N  
ATOM    647  CA  ASP A  92       7.886 -19.824  -3.099  1.00 43.09           C  
ATOM    648  C   ASP A  92       7.775 -20.350  -4.532  1.00 45.42           C  
ATOM    649  O   ASP A  92       7.041 -21.299  -4.775  1.00 43.37           O  
ATOM    650  CB  ASP A  92       6.541 -19.226  -2.692  1.00 48.61           C  
ATOM    651  CG  ASP A  92       6.283 -19.325  -1.201  1.00 51.66           C  
ATOM    652  OD1 ASP A  92       7.246 -19.552  -0.434  1.00 50.20           O  
ATOM    653  OD2 ASP A  92       5.107 -19.175  -0.807  1.00 56.90           O  
ATOM    654  N   ILE A  93       8.481 -19.730  -5.475  1.00 43.50           N  
ATOM    655  CA  ILE A  93       8.429 -20.181  -6.870  1.00 44.87           C  
ATOM    656  C   ILE A  93       8.882 -21.642  -7.035  1.00 43.18           C  
ATOM    657  O   ILE A  93       8.219 -22.414  -7.719  1.00 44.54           O  
ATOM    658  CB  ILE A  93       9.284 -19.270  -7.793  1.00 42.47           C  
ATOM    659  CG1 ILE A  93       8.545 -17.961  -8.076  1.00 37.88           C  
ATOM    660  CG2 ILE A  93       9.583 -19.959  -9.109  1.00 38.09           C  
ATOM    661  CD1 ILE A  93       7.189 -18.171  -8.720  1.00 36.98           C  
ATOM    662  N   HIS A  94       9.996 -22.011  -6.406  1.00 45.97           N  
ATOM    663  CA  HIS A  94      10.505 -23.385  -6.473  1.00 52.57           C  
ATOM    664  C   HIS A  94       9.430 -24.429  -6.192  1.00 44.45           C  
ATOM    665  O   HIS A  94       9.308 -25.408  -6.922  1.00 46.34           O  
ATOM    666  CB  HIS A  94      11.656 -23.597  -5.482  1.00 54.75           C  
ATOM    667  CG  HIS A  94      12.899 -22.827  -5.804  1.00 60.74           C  
ATOM    668  ND1 HIS A  94      13.050 -21.486  -5.499  1.00 60.55           N  
ATOM    669  CD2 HIS A  94      14.067 -23.215  -6.370  1.00 61.57           C  
ATOM    670  CE1 HIS A  94      14.250 -21.084  -5.874  1.00 57.03           C  
ATOM    671  NE2 HIS A  94      14.888 -22.112  -6.405  1.00 62.44           N  
ATOM    672  N   GLN A  95       8.652 -24.212  -5.137  1.00 45.66           N  
ATOM    673  CA  GLN A  95       7.636 -25.174  -4.732  1.00 47.28           C  
ATOM    674  C   GLN A  95       6.544 -25.334  -5.779  1.00 43.75           C  
ATOM    675  O   GLN A  95       6.053 -26.438  -5.985  1.00 42.49           O  
ATOM    676  CB  GLN A  95       7.005 -24.781  -3.391  1.00 44.05           C  
ATOM    677  N   TYR A  96       6.156 -24.254  -6.452  1.00 42.21           N  
ATOM    678  CA  TYR A  96       5.095 -24.400  -7.453  1.00 40.44           C  
ATOM    679  C   TYR A  96       5.602 -25.185  -8.657  1.00 36.16           C  
ATOM    680  O   TYR A  96       4.895 -26.040  -9.182  1.00 39.15           O  
ATOM    681  CB  TYR A  96       4.546 -23.040  -7.903  1.00 39.00           C  
ATOM    682  CG  TYR A  96       3.634 -22.377  -6.891  1.00 40.32           C  
ATOM    683  CD1 TYR A  96       4.140 -21.460  -5.976  1.00 45.29           C  
ATOM    684  CD2 TYR A  96       2.275 -22.660  -6.854  1.00 39.65           C  
ATOM    685  CE1 TYR A  96       3.324 -20.841  -5.054  1.00 49.73           C  
ATOM    686  CE2 TYR A  96       1.444 -22.038  -5.931  1.00 46.95           C  
ATOM    687  CZ  TYR A  96       1.981 -21.130  -5.029  1.00 47.82           C  
ATOM    688  OH  TYR A  96       1.184 -20.503  -4.093  1.00 53.39           O  
ATOM    689  N   ARG A  97       6.823 -24.892  -9.097  1.00 40.63           N  
ATOM    690  CA  ARG A  97       7.386 -25.645 -10.210  1.00 38.15           C  
ATOM    691  C   ARG A  97       7.482 -27.124  -9.850  1.00 43.30           C  
ATOM    692  O   ARG A  97       7.025 -27.978 -10.606  1.00 40.63           O  
ATOM    693  CB  ARG A  97       8.755 -25.109 -10.608  1.00 41.59           C  
ATOM    694  CG  ARG A  97       9.256 -25.725 -11.924  1.00 43.87           C  
ATOM    695  CD  ARG A  97      10.549 -25.096 -12.388  1.00 49.48           C  
ATOM    696  NE  ARG A  97      10.832 -25.466 -13.770  1.00 51.03           N  
ATOM    697  CZ  ARG A  97      11.398 -26.612 -14.119  1.00 52.88           C  
ATOM    698  NH1 ARG A  97      11.745 -27.486 -13.181  1.00 60.18           N  
ATOM    699  NH2 ARG A  97      11.617 -26.887 -15.397  1.00 51.01           N  
ATOM    700  N   GLU A  98       8.059 -27.413  -8.679  1.00 41.11           N  
ATOM    701  CA  GLU A  98       8.156 -28.784  -8.198  1.00 43.74           C  
ATOM    702  C   GLU A  98       6.797 -29.449  -8.154  1.00 42.61           C  
ATOM    703  O   GLU A  98       6.658 -30.593  -8.586  1.00 43.31           O  
ATOM    704  CB  GLU A  98       8.800 -28.835  -6.813  1.00 43.81           C  
ATOM    705  CG  GLU A  98      10.305 -28.814  -6.837  1.00 47.93           C  
ATOM    706  CD  GLU A  98      10.893 -29.737  -7.901  1.00 56.90           C  
ATOM    707  OE1 GLU A  98      11.560 -29.214  -8.818  1.00 50.38           O  
ATOM    708  OE2 GLU A  98      10.696 -30.975  -7.820  1.00 54.41           O  
ATOM    709  N   GLN A  99       5.781 -28.747  -7.659  1.00 39.01           N  
ATOM    710  CA  GLN A  99       4.464 -29.380  -7.593  1.00 40.72           C  
ATOM    711  C   GLN A  99       3.881 -29.612  -8.988  1.00 42.41           C  
ATOM    712  O   GLN A  99       3.238 -30.631  -9.231  1.00 37.80           O  
ATOM    713  CB  GLN A  99       3.498 -28.554  -6.762  1.00 43.08           C  
ATOM    714  CG  GLN A  99       2.163 -29.251  -6.523  1.00 50.26           C  
ATOM    715  CD  GLN A  99       1.205 -28.389  -5.728  1.00 52.65           C  
ATOM    716  OE1 GLN A  99       1.589 -27.337  -5.210  1.00 62.10           O  
ATOM    717  NE2 GLN A  99      -0.046 -28.824  -5.627  1.00 52.86           N  
ATOM    718  N   ILE A 100       4.115 -28.671  -9.899  1.00 39.89           N  
ATOM    719  CA  ILE A 100       3.704 -28.850 -11.290  1.00 39.09           C  
ATOM    720  C   ILE A 100       4.446 -30.018 -11.948  1.00 36.05           C  
ATOM    721  O   ILE A 100       3.842 -30.836 -12.622  1.00 40.62           O  
ATOM    722  CB  ILE A 100       3.934 -27.579 -12.104  1.00 38.27           C  
ATOM    723  CG1 ILE A 100       2.907 -26.509 -11.703  1.00 37.11           C  
ATOM    724  CG2 ILE A 100       3.805 -27.891 -13.582  1.00 37.92           C  
ATOM    725  CD1 ILE A 100       3.383 -25.108 -11.922  1.00 32.74           C  
ATOM    726  N   LYS A 101       5.750 -30.122 -11.735  1.00 38.86           N  
ATOM    727  CA  LYS A 101       6.467 -31.285 -12.260  1.00 44.25           C  
ATOM    728  C   LYS A 101       5.912 -32.598 -11.692  1.00 44.33           C  
ATOM    729  O   LYS A 101       5.677 -33.560 -12.439  1.00 41.02           O  
ATOM    730  CB  LYS A 101       7.961 -31.172 -11.970  1.00 45.59           C  
ATOM    731  CG  LYS A 101       8.619 -29.981 -12.649  1.00 46.26           C  
ATOM    732  CD  LYS A 101      10.113 -30.191 -12.814  1.00 51.75           C  
ATOM    733  CE  LYS A 101      10.786 -30.374 -11.478  1.00 47.27           C  
ATOM    734  NZ  LYS A 101      12.269 -30.255 -11.590  1.00 54.81           N  
ATOM    735  N   ARG A 102       5.673 -32.625 -10.383  1.00 44.20           N  
ATOM    736  CA  ARG A 102       5.201 -33.844  -9.727  1.00 47.85           C  
ATOM    737  C   ARG A 102       3.836 -34.273 -10.267  1.00 47.47           C  
ATOM    738  O   ARG A 102       3.609 -35.464 -10.504  1.00 47.90           O  
ATOM    739  CB  ARG A 102       5.142 -33.671  -8.193  1.00 42.89           C  
ATOM    740  CG  ARG A 102       6.530 -33.580  -7.523  1.00 50.41           C  
ATOM    741  CD  ARG A 102       6.513 -33.542  -5.983  1.00 52.42           C  
ATOM    742  NE  ARG A 102       5.906 -32.333  -5.422  1.00 52.79           N  
ATOM    743  CZ  ARG A 102       4.643 -32.263  -4.998  1.00 55.13           C  
ATOM    744  NH1 ARG A 102       3.849 -33.329  -5.080  1.00 48.27           N  
ATOM    745  NH2 ARG A 102       4.166 -31.131  -4.494  1.00 47.64           N  
ATOM    746  N   VAL A 103       2.931 -33.321 -10.483  1.00 40.92           N  
ATOM    747  CA  VAL A 103       1.611 -33.699 -11.005  1.00 48.98           C  
ATOM    748  C   VAL A 103       1.609 -33.899 -12.525  1.00 43.40           C  
ATOM    749  O   VAL A 103       0.803 -34.675 -13.039  1.00 50.27           O  
ATOM    750  CB  VAL A 103       0.514 -32.666 -10.633  1.00 47.75           C  
ATOM    751  CG1 VAL A 103       0.213 -32.714  -9.136  1.00 47.03           C  
ATOM    752  CG2 VAL A 103       0.917 -31.280 -11.058  1.00 45.59           C  
ATOM    753  N   LYS A 104       2.506 -33.217 -13.239  1.00 44.65           N  
ATOM    754  CA  LYS A 104       2.558 -33.339 -14.700  1.00 44.87           C  
ATOM    755  C   LYS A 104       3.522 -34.430 -15.180  1.00 48.23           C  
ATOM    756  O   LYS A 104       3.633 -34.672 -16.383  1.00 46.55           O  
ATOM    757  CB  LYS A 104       2.959 -32.002 -15.339  1.00 45.27           C  
ATOM    758  CG  LYS A 104       1.949 -30.879 -15.133  1.00 45.58           C  
ATOM    759  CD  LYS A 104       1.287 -30.477 -16.433  1.00 41.81           C  
ATOM    760  CE  LYS A 104       0.330 -31.551 -16.898  1.00 47.91           C  
ATOM    761  NZ  LYS A 104      -0.645 -31.073 -17.911  1.00 40.42           N  
ATOM    762  N   ASP A 105       4.213 -35.075 -14.243  1.00 42.02           N  
ATOM    763  CA  ASP A 105       5.235 -36.066 -14.571  1.00 46.11           C  
ATOM    764  C   ASP A 105       6.123 -35.632 -15.732  1.00 46.48           C  
ATOM    765  O   ASP A 105       6.313 -36.394 -16.683  1.00 44.86           O  
ATOM    766  CB  ASP A 105       4.594 -37.412 -14.906  1.00 48.82           C  
ATOM    767  CG  ASP A 105       4.093 -38.136 -13.681  1.00 50.35           C  
ATOM    768  OD1 ASP A 105       4.589 -37.857 -12.568  1.00 50.54           O  
ATOM    769  OD2 ASP A 105       3.192 -38.980 -13.830  1.00 56.41           O  
ATOM    770  N   SER A 106       6.648 -34.414 -15.668  1.00 44.03           N  
ATOM    771  CA  SER A 106       7.398 -33.862 -16.795  1.00 48.16           C  
ATOM    772  C   SER A 106       8.396 -32.796 -16.347  1.00 49.09           C  
ATOM    773  O   SER A 106       8.058 -31.915 -15.556  1.00 52.93           O  
ATOM    774  CB  SER A 106       6.428 -33.295 -17.840  1.00 49.37           C  
ATOM    775  OG  SER A 106       7.104 -32.514 -18.814  1.00 56.56           O  
ATOM    776  N   ASP A 107       9.634 -32.912 -16.832  1.00 54.02           N  
ATOM    777  CA  ASP A 107      10.721 -31.972 -16.529  1.00 54.52           C  
ATOM    778  C   ASP A 107      10.512 -30.637 -17.229  1.00 55.03           C  
ATOM    779  O   ASP A 107      11.075 -29.605 -16.848  1.00 55.91           O  
ATOM    780  CB  ASP A 107      12.078 -32.534 -16.985  1.00 52.96           C  
ATOM    781  CG  ASP A 107      12.576 -33.668 -16.125  1.00 54.89           C  
ATOM    782  OD1 ASP A 107      12.150 -33.780 -14.955  1.00 56.66           O  
ATOM    783  OD2 ASP A 107      13.427 -34.441 -16.623  1.00 56.42           O  
ATOM    784  N   ASP A 108       9.718 -30.687 -18.285  1.00 50.24           N  
ATOM    785  CA  ASP A 108       9.652 -29.615 -19.245  1.00 55.61           C  
ATOM    786  C   ASP A 108       8.206 -29.375 -19.637  1.00 55.64           C  
ATOM    787  O   ASP A 108       7.720 -29.899 -20.642  1.00 59.20           O  
ATOM    788  CB  ASP A 108      10.501 -29.968 -20.471  1.00 62.52           C  
ATOM    789  CG  ASP A 108      10.730 -28.787 -21.388  1.00 69.45           C  
ATOM    790  OD1 ASP A 108      10.405 -27.643 -20.990  1.00 69.98           O  
ATOM    791  OD2 ASP A 108      11.245 -29.007 -22.510  1.00 73.86           O  
ATOM    792  N   VAL A 109       7.510 -28.600 -18.821  1.00 50.96           N  
ATOM    793  CA  VAL A 109       6.160 -28.177 -19.155  1.00 40.89           C  
ATOM    794  C   VAL A 109       6.314 -26.753 -19.610  1.00 33.50           C  
ATOM    795  O   VAL A 109       7.198 -26.036 -19.107  1.00 35.42           O  
ATOM    796  CB  VAL A 109       5.193 -28.288 -17.960  1.00 43.23           C  
ATOM    797  CG1 VAL A 109       3.775 -27.877 -18.352  1.00 40.04           C  
ATOM    798  CG2 VAL A 109       5.180 -29.706 -17.434  1.00 41.99           C  
ATOM    799  N   PRO A 110       5.529 -26.352 -20.616  1.00 31.89           N  
ATOM    800  CA  PRO A 110       5.449 -24.927 -20.949  1.00 31.78           C  
ATOM    801  C   PRO A 110       5.230 -24.084 -19.700  1.00 30.12           C  
ATOM    802  O   PRO A 110       4.265 -24.304 -18.987  1.00 33.43           O  
ATOM    803  CB  PRO A 110       4.242 -24.851 -21.876  1.00 28.60           C  
ATOM    804  CG  PRO A 110       4.263 -26.208 -22.578  1.00 40.00           C  
ATOM    805  CD  PRO A 110       4.789 -27.198 -21.572  1.00 37.88           C  
ATOM    806  N   MET A 111       6.118 -23.127 -19.466  1.00 32.87           N  
ATOM    807  CA  MET A 111       6.074 -22.342 -18.259  1.00 33.45           C  
ATOM    808  C   MET A 111       6.783 -20.997 -18.441  1.00 36.69           C  
ATOM    809  O   MET A 111       7.827 -20.905 -19.094  1.00 33.20           O  
ATOM    810  CB  MET A 111       6.709 -23.139 -17.123  1.00 37.66           C  
ATOM    811  CG  MET A 111       6.750 -22.432 -15.776  1.00 43.36           C  
ATOM    812  SD  MET A 111       7.383 -23.615 -14.570  1.00 42.24           S  
ATOM    813  CE  MET A 111       6.224 -24.932 -14.843  1.00 28.83           C  
ATOM    814  N   VAL A 112       6.209 -19.941 -17.875  1.00 32.90           N  
ATOM    815  CA  VAL A 112       6.907 -18.666 -17.833  1.00 32.76           C  
ATOM    816  C   VAL A 112       7.026 -18.189 -16.389  1.00 30.58           C  
ATOM    817  O   VAL A 112       6.065 -18.274 -15.620  1.00 31.01           O  
ATOM    818  CB  VAL A 112       6.201 -17.593 -18.675  1.00 32.03           C  
ATOM    819  CG1 VAL A 112       7.015 -16.279 -18.687  1.00 28.68           C  
ATOM    820  CG2 VAL A 112       5.990 -18.097 -20.089  1.00 37.12           C  
ATOM    821  N   LEU A 113       8.208 -17.691 -16.033  1.00 31.75           N  
ATOM    822  CA  LEU A 113       8.425 -17.055 -14.740  1.00 34.24           C  
ATOM    823  C   LEU A 113       8.075 -15.572 -14.830  1.00 32.78           C  
ATOM    824  O   LEU A 113       8.623 -14.845 -15.660  1.00 30.86           O  
ATOM    825  CB  LEU A 113       9.871 -17.230 -14.277  1.00 29.33           C  
ATOM    826  CG  LEU A 113      10.176 -16.602 -12.907  1.00 36.56           C  
ATOM    827  CD1 LEU A 113       9.375 -17.316 -11.789  1.00 31.94           C  
ATOM    828  CD2 LEU A 113      11.674 -16.622 -12.612  1.00 31.17           C  
ATOM    829  N   VAL A 114       7.167 -15.127 -13.965  1.00 34.50           N  
ATOM    830  CA  VAL A 114       6.620 -13.782 -14.053  1.00 29.81           C  
ATOM    831  C   VAL A 114       6.951 -12.983 -12.809  1.00 33.36           C  
ATOM    832  O   VAL A 114       6.535 -13.341 -11.703  1.00 34.34           O  
ATOM    833  CB  VAL A 114       5.092 -13.798 -14.230  1.00 31.76           C  
ATOM    834  CG1 VAL A 114       4.517 -12.351 -14.268  1.00 28.63           C  
ATOM    835  CG2 VAL A 114       4.713 -14.556 -15.471  1.00 28.87           C  
ATOM    836  N   GLY A 115       7.681 -11.893 -12.989  1.00 27.25           N  
ATOM    837  CA  GLY A 115       7.922 -10.989 -11.883  1.00 31.25           C  
ATOM    838  C   GLY A 115       6.935  -9.851 -12.004  1.00 31.32           C  
ATOM    839  O   GLY A 115       7.115  -8.972 -12.855  1.00 33.65           O  
ATOM    840  N   ASN A 116       5.891  -9.861 -11.175  1.00 28.67           N  
ATOM    841  CA  ASN A 116       4.811  -8.883 -11.309  1.00 31.60           C  
ATOM    842  C   ASN A 116       5.045  -7.706 -10.391  1.00 36.17           C  
ATOM    843  O   ASN A 116       5.919  -7.763  -9.521  1.00 36.91           O  
ATOM    844  CB  ASN A 116       3.438  -9.526 -11.006  1.00 30.80           C  
ATOM    845  CG  ASN A 116       2.242  -8.625 -11.408  1.00 34.67           C  
ATOM    846  OD1 ASN A 116       2.267  -7.954 -12.442  1.00 32.15           O  
ATOM    847  ND2 ASN A 116       1.189  -8.632 -10.590  1.00 34.60           N  
ATOM    848  N   LYS A 117       4.247  -6.653 -10.596  1.00 33.31           N  
ATOM    849  CA  LYS A 117       4.286  -5.410  -9.820  1.00 37.79           C  
ATOM    850  C   LYS A 117       5.549  -4.582 -10.075  1.00 41.31           C  
ATOM    851  O   LYS A 117       6.078  -3.948  -9.164  1.00 36.78           O  
ATOM    852  CB  LYS A 117       4.158  -5.711  -8.328  1.00 31.33           C  
ATOM    853  CG  LYS A 117       2.854  -6.393  -7.949  1.00 37.28           C  
ATOM    854  CD  LYS A 117       2.680  -6.458  -6.432  1.00 36.47           C  
ATOM    855  CE  LYS A 117       1.321  -7.059  -6.066  1.00 41.44           C  
ATOM    856  NZ  LYS A 117       1.151  -7.264  -4.595  1.00 42.86           N  
ATOM    857  N   CYS A 118       6.014  -4.572 -11.318  1.00 33.35           N  
ATOM    858  CA  CYS A 118       7.286  -3.936 -11.616  1.00 39.83           C  
ATOM    859  C   CYS A 118       7.113  -2.425 -11.679  1.00 42.79           C  
ATOM    860  O   CYS A 118       8.092  -1.690 -11.719  1.00 43.73           O  
ATOM    861  CB  CYS A 118       7.877  -4.486 -12.921  1.00 37.53           C  
ATOM    862  SG  CYS A 118       6.993  -3.997 -14.425  1.00 50.17           S  
ATOM    863  N   ASP A 119       5.858  -1.976 -11.676  1.00 39.77           N  
ATOM    864  CA  ASP A 119       5.517  -0.565 -11.525  1.00 45.51           C  
ATOM    865  C   ASP A 119       5.976  -0.005 -10.172  1.00 45.41           C  
ATOM    866  O   ASP A 119       6.213   1.196 -10.046  1.00 48.04           O  
ATOM    867  CB  ASP A 119       4.004  -0.365 -11.659  1.00 40.60           C  
ATOM    868  CG  ASP A 119       3.241  -1.064 -10.556  1.00 44.39           C  
ATOM    869  OD1 ASP A 119       3.093  -2.308 -10.640  1.00 36.60           O  
ATOM    870  OD2 ASP A 119       2.810  -0.381  -9.594  1.00 40.31           O  
ATOM    871  N   LEU A 120       6.095  -0.878  -9.172  1.00 42.25           N  
ATOM    872  CA  LEU A 120       6.389  -0.453  -7.805  1.00 43.46           C  
ATOM    873  C   LEU A 120       7.856  -0.094  -7.582  1.00 52.12           C  
ATOM    874  O   LEU A 120       8.757  -0.838  -7.963  1.00 51.87           O  
ATOM    875  CB  LEU A 120       5.977  -1.537  -6.815  1.00 40.92           C  
ATOM    876  CG  LEU A 120       4.477  -1.659  -6.528  1.00 43.51           C  
ATOM    877  CD1 LEU A 120       4.209  -2.820  -5.566  1.00 41.55           C  
ATOM    878  CD2 LEU A 120       3.930  -0.345  -5.970  1.00 35.49           C  
ATOM    879  N   ALA A 121       8.075   1.042  -6.927  1.00 49.33           N  
ATOM    880  CA  ALA A 121       9.416   1.589  -6.710  1.00 58.74           C  
ATOM    881  C   ALA A 121      10.298   0.780  -5.752  1.00 59.71           C  
ATOM    882  O   ALA A 121      11.523   0.888  -5.805  1.00 62.50           O  
ATOM    883  CB  ALA A 121       9.303   3.027  -6.200  1.00 57.51           C  
ATOM    884  N   ALA A 122       9.687  -0.023  -4.883  1.00 57.18           N  
ATOM    885  CA  ALA A 122      10.410  -0.614  -3.753  1.00 54.49           C  
ATOM    886  C   ALA A 122      10.774  -2.078  -3.964  1.00 53.35           C  
ATOM    887  O   ALA A 122      10.278  -2.968  -3.265  1.00 52.85           O  
ATOM    888  CB  ALA A 122       9.593  -0.468  -2.481  1.00 60.38           C  
ATOM    889  N   ARG A 123      11.673  -2.312  -4.907  1.00 52.14           N  
ATOM    890  CA  ARG A 123      12.006  -3.656  -5.347  1.00 48.28           C  
ATOM    891  C   ARG A 123      12.870  -4.405  -4.328  1.00 44.08           C  
ATOM    892  O   ARG A 123      13.855  -3.867  -3.834  1.00 45.96           O  
ATOM    893  CB  ARG A 123      12.721  -3.571  -6.697  1.00 39.91           C  
ATOM    894  CG  ARG A 123      13.243  -4.880  -7.215  1.00 46.20           C  
ATOM    895  CD  ARG A 123      14.006  -4.674  -8.493  1.00 52.04           C  
ATOM    896  NE  ARG A 123      13.139  -4.303  -9.605  1.00 49.72           N  
ATOM    897  CZ  ARG A 123      12.644  -5.170 -10.483  1.00 42.01           C  
ATOM    898  NH1 ARG A 123      11.873  -4.744 -11.475  1.00 42.34           N  
ATOM    899  NH2 ARG A 123      12.926  -6.464 -10.372  1.00 46.08           N  
ATOM    900  N   THR A 124      12.500  -5.644  -4.014  1.00 43.38           N  
ATOM    901  CA  THR A 124      13.320  -6.478  -3.130  1.00 45.15           C  
ATOM    902  C   THR A 124      13.867  -7.712  -3.857  1.00 43.73           C  
ATOM    903  O   THR A 124      14.826  -8.331  -3.408  1.00 47.56           O  
ATOM    904  CB  THR A 124      12.538  -6.914  -1.877  1.00 41.57           C  
ATOM    905  OG1 THR A 124      11.533  -7.874  -2.236  1.00 46.86           O  
ATOM    906  CG2 THR A 124      11.885  -5.697  -1.219  1.00 43.39           C  
ATOM    907  N   VAL A 125      13.272  -8.063  -4.990  1.00 45.73           N  
ATOM    908  CA  VAL A 125      13.843  -9.114  -5.832  1.00 42.83           C  
ATOM    909  C   VAL A 125      14.464  -8.506  -7.090  1.00 49.14           C  
ATOM    910  O   VAL A 125      13.758  -7.945  -7.933  1.00 43.84           O  
ATOM    911  CB  VAL A 125      12.792 -10.161  -6.240  1.00 44.38           C  
ATOM    912  CG1 VAL A 125      13.458 -11.320  -6.975  1.00 37.16           C  
ATOM    913  CG2 VAL A 125      12.032 -10.651  -5.027  1.00 43.47           C  
ATOM    914  N   GLU A 126      15.784  -8.614  -7.220  1.00 46.92           N  
ATOM    915  CA  GLU A 126      16.463  -8.071  -8.390  1.00 48.61           C  
ATOM    916  C   GLU A 126      16.154  -8.904  -9.627  1.00 45.12           C  
ATOM    917  O   GLU A 126      15.949 -10.114  -9.534  1.00 44.46           O  
ATOM    918  CB  GLU A 126      17.980  -7.998  -8.160  1.00 50.20           C  
ATOM    919  CG  GLU A 126      18.363  -7.052  -7.042  1.00 56.90           C  
ATOM    920  CD  GLU A 126      17.721  -5.686  -7.221  1.00 60.21           C  
ATOM    921  OE1 GLU A 126      17.773  -5.139  -8.348  1.00 64.24           O  
ATOM    922  OE2 GLU A 126      17.128  -5.178  -6.243  1.00 63.53           O  
ATOM    923  N   SER A 127      16.125  -8.241 -10.778  1.00 43.90           N  
ATOM    924  CA  SER A 127      15.821  -8.887 -12.058  1.00 43.13           C  
ATOM    925  C   SER A 127      16.838  -9.968 -12.410  1.00 41.48           C  
ATOM    926  O   SER A 127      16.466 -11.057 -12.847  1.00 38.58           O  
ATOM    927  CB  SER A 127      15.768  -7.844 -13.183  1.00 38.17           C  
ATOM    928  OG  SER A 127      14.850  -6.801 -12.870  1.00 48.66           O  
ATOM    929  N   ARG A 128      18.121  -9.655 -12.230  1.00 39.63           N  
ATOM    930  CA  ARG A 128      19.196 -10.624 -12.460  1.00 41.97           C  
ATOM    931  C   ARG A 128      18.965 -11.916 -11.692  1.00 42.59           C  
ATOM    932  O   ARG A 128      19.184 -13.033 -12.199  1.00 38.60           O  
ATOM    933  CB  ARG A 128      20.551 -10.031 -12.055  1.00 43.33           C  
ATOM    934  N   GLN A 129      18.525 -11.738 -10.454  1.00 36.69           N  
ATOM    935  CA  GLN A 129      18.224 -12.833  -9.548  1.00 43.42           C  
ATOM    936  C   GLN A 129      17.179 -13.777 -10.150  1.00 39.21           C  
ATOM    937  O   GLN A 129      17.398 -14.979 -10.230  1.00 37.03           O  
ATOM    938  CB  GLN A 129      17.751 -12.246  -8.218  1.00 44.37           C  
ATOM    939  CG  GLN A 129      17.467 -13.220  -7.113  1.00 49.90           C  
ATOM    940  CD  GLN A 129      17.104 -12.494  -5.826  1.00 51.10           C  
ATOM    941  OE1 GLN A 129      17.252 -11.271  -5.726  1.00 50.74           O  
ATOM    942  NE2 GLN A 129      16.624 -13.241  -4.838  1.00 53.99           N  
ATOM    943  N   ALA A 130      16.053 -13.221 -10.597  1.00 37.35           N  
ATOM    944  CA  ALA A 130      14.990 -14.035 -11.196  1.00 35.44           C  
ATOM    945  C   ALA A 130      15.388 -14.541 -12.582  1.00 36.87           C  
ATOM    946  O   ALA A 130      15.008 -15.641 -12.992  1.00 40.15           O  
ATOM    947  CB  ALA A 130      13.709 -13.247 -11.278  1.00 35.75           C  
ATOM    948  N   GLN A 131      16.152 -13.729 -13.297  1.00 38.81           N  
ATOM    949  CA  GLN A 131      16.697 -14.133 -14.589  1.00 45.79           C  
ATOM    950  C   GLN A 131      17.562 -15.385 -14.425  1.00 43.04           C  
ATOM    951  O   GLN A 131      17.397 -16.367 -15.160  1.00 38.85           O  
ATOM    952  CB  GLN A 131      17.502 -12.981 -15.208  1.00 47.59           C  
ATOM    953  CG  GLN A 131      17.983 -13.226 -16.627  1.00 48.09           C  
ATOM    954  CD  GLN A 131      16.835 -13.414 -17.612  1.00 50.15           C  
ATOM    955  OE1 GLN A 131      15.982 -12.536 -17.780  1.00 48.28           O  
ATOM    956  NE2 GLN A 131      16.810 -14.572 -18.271  1.00 56.86           N  
ATOM    957  N   ASP A 132      18.465 -15.366 -13.447  1.00 44.63           N  
ATOM    958  CA  ASP A 132      19.321 -16.525 -13.184  1.00 41.20           C  
ATOM    959  C   ASP A 132      18.484 -17.766 -12.873  1.00 43.79           C  
ATOM    960  O   ASP A 132      18.780 -18.865 -13.340  1.00 41.27           O  
ATOM    961  CB  ASP A 132      20.282 -16.257 -12.018  1.00 44.78           C  
ATOM    962  CG  ASP A 132      21.333 -15.192 -12.334  1.00 51.54           C  
ATOM    963  OD1 ASP A 132      21.404 -14.703 -13.489  1.00 49.33           O  
ATOM    964  OD2 ASP A 132      22.101 -14.842 -11.402  1.00 55.87           O  
ATOM    965  N   LEU A 133      17.431 -17.579 -12.085  1.00 41.94           N  
ATOM    966  CA  LEU A 133      16.549 -18.673 -11.721  1.00 39.08           C  
ATOM    967  C   LEU A 133      15.794 -19.211 -12.929  1.00 41.44           C  
ATOM    968  O   LEU A 133      15.664 -20.423 -13.106  1.00 39.09           O  
ATOM    969  CB  LEU A 133      15.550 -18.225 -10.653  1.00 43.68           C  
ATOM    970  CG  LEU A 133      14.579 -19.334 -10.238  1.00 41.35           C  
ATOM    971  CD1 LEU A 133      15.323 -20.382  -9.428  1.00 43.94           C  
ATOM    972  CD2 LEU A 133      13.379 -18.784  -9.458  1.00 44.70           C  
ATOM    973  N   ALA A 134      15.266 -18.304 -13.746  1.00 39.58           N  
ATOM    974  CA  ALA A 134      14.537 -18.714 -14.950  1.00 44.38           C  
ATOM    975  C   ALA A 134      15.441 -19.540 -15.879  1.00 35.98           C  
ATOM    976  O   ALA A 134      15.048 -20.601 -16.351  1.00 36.94           O  
ATOM    977  CB  ALA A 134      13.975 -17.482 -15.683  1.00 37.06           C  
ATOM    978  N   ARG A 135      16.656 -19.048 -16.113  1.00 38.61           N  
ATOM    979  CA  ARG A 135      17.649 -19.770 -16.917  1.00 44.17           C  
ATOM    980  C   ARG A 135      17.899 -21.176 -16.374  1.00 42.94           C  
ATOM    981  O   ARG A 135      17.958 -22.133 -17.141  1.00 46.18           O  
ATOM    982  CB  ARG A 135      18.966 -18.992 -16.982  1.00 46.02           C  
ATOM    983  N   SER A 136      18.005 -21.308 -15.052  1.00 45.08           N  
ATOM    984  CA  SER A 136      18.228 -22.620 -14.440  1.00 44.61           C  
ATOM    985  C   SER A 136      17.035 -23.563 -14.630  1.00 44.87           C  
ATOM    986  O   SER A 136      17.184 -24.778 -14.523  1.00 49.62           O  
ATOM    987  CB  SER A 136      18.564 -22.472 -12.943  1.00 48.47           C  
ATOM    988  OG  SER A 136      17.412 -22.374 -12.118  1.00 48.19           O  
ATOM    989  N   PHE A 137      15.859 -23.008 -14.921  1.00 42.62           N  
ATOM    990  CA  PHE A 137      14.654 -23.804 -15.184  1.00 40.78           C  
ATOM    991  C   PHE A 137      14.489 -24.109 -16.674  1.00 40.45           C  
ATOM    992  O   PHE A 137      13.688 -24.956 -17.052  1.00 40.20           O  
ATOM    993  CB  PHE A 137      13.387 -23.075 -14.707  1.00 42.17           C  
ATOM    994  CG  PHE A 137      13.233 -22.996 -13.213  1.00 46.04           C  
ATOM    995  CD1 PHE A 137      13.952 -23.829 -12.373  1.00 48.01           C  
ATOM    996  CD2 PHE A 137      12.352 -22.078 -12.650  1.00 47.95           C  
ATOM    997  CE1 PHE A 137      13.801 -23.752 -10.998  1.00 49.86           C  
ATOM    998  CE2 PHE A 137      12.194 -21.998 -11.274  1.00 50.10           C  
ATOM    999  CZ  PHE A 137      12.923 -22.838 -10.450  1.00 46.57           C  
ATOM   1000  N   GLY A 138      15.219 -23.386 -17.515  1.00 43.47           N  
ATOM   1001  CA  GLY A 138      15.026 -23.482 -18.951  1.00 44.61           C  
ATOM   1002  C   GLY A 138      13.713 -22.874 -19.421  1.00 40.13           C  
ATOM   1003  O   GLY A 138      13.101 -23.381 -20.350  1.00 45.87           O  
ATOM   1004  N   ILE A 139      13.276 -21.800 -18.761  1.00 43.28           N  
ATOM   1005  CA  ILE A 139      12.042 -21.085 -19.118  1.00 39.95           C  
ATOM   1006  C   ILE A 139      12.276 -19.576 -19.231  1.00 36.82           C  
ATOM   1007  O   ILE A 139      13.217 -19.045 -18.630  1.00 39.27           O  
ATOM   1008  CB  ILE A 139      10.932 -21.331 -18.081  1.00 36.73           C  
ATOM   1009  CG1 ILE A 139      11.303 -20.671 -16.744  1.00 36.22           C  
ATOM   1010  CG2 ILE A 139      10.715 -22.815 -17.907  1.00 42.13           C  
ATOM   1011  CD1 ILE A 139      10.153 -20.630 -15.726  1.00 36.55           C  
ATOM   1012  N   PRO A 140      11.412 -18.869 -19.982  1.00 37.11           N  
ATOM   1013  CA  PRO A 140      11.545 -17.410 -20.074  1.00 33.33           C  
ATOM   1014  C   PRO A 140      11.238 -16.670 -18.764  1.00 32.38           C  
ATOM   1015  O   PRO A 140      10.446 -17.142 -17.960  1.00 32.95           O  
ATOM   1016  CB  PRO A 140      10.512 -17.026 -21.147  1.00 32.97           C  
ATOM   1017  CG  PRO A 140      10.246 -18.283 -21.904  1.00 34.88           C  
ATOM   1018  CD  PRO A 140      10.353 -19.372 -20.877  1.00 34.01           C  
ATOM   1019  N   TYR A 141      11.895 -15.534 -18.563  1.00 37.29           N  
ATOM   1020  CA  TYR A 141      11.547 -14.603 -17.498  1.00 33.81           C  
ATOM   1021  C   TYR A 141      10.975 -13.326 -18.096  1.00 31.92           C  
ATOM   1022  O   TYR A 141      11.620 -12.704 -18.945  1.00 32.53           O  
ATOM   1023  CB  TYR A 141      12.758 -14.256 -16.645  1.00 29.10           C  
ATOM   1024  CG  TYR A 141      12.430 -13.239 -15.577  1.00 34.14           C  
ATOM   1025  CD1 TYR A 141      11.462 -13.500 -14.621  1.00 30.06           C  
ATOM   1026  CD2 TYR A 141      13.095 -12.025 -15.517  1.00 34.33           C  
ATOM   1027  CE1 TYR A 141      11.159 -12.575 -13.637  1.00 33.28           C  
ATOM   1028  CE2 TYR A 141      12.801 -11.098 -14.532  1.00 35.96           C  
ATOM   1029  CZ  TYR A 141      11.826 -11.380 -13.602  1.00 30.52           C  
ATOM   1030  OH  TYR A 141      11.547 -10.462 -12.625  1.00 34.79           O  
ATOM   1031  N   ILE A 142       9.787 -12.926 -17.633  1.00 30.03           N  
ATOM   1032  CA  ILE A 142       9.121 -11.703 -18.112  1.00 29.76           C  
ATOM   1033  C   ILE A 142       8.611 -10.861 -16.940  1.00 30.98           C  
ATOM   1034  O   ILE A 142       7.913 -11.381 -16.053  1.00 30.01           O  
ATOM   1035  CB  ILE A 142       7.926 -12.038 -19.047  1.00 35.16           C  
ATOM   1036  CG1 ILE A 142       8.404 -12.844 -20.265  1.00 32.38           C  
ATOM   1037  CG2 ILE A 142       7.168 -10.750 -19.455  1.00 31.55           C  
ATOM   1038  CD1 ILE A 142       7.400 -12.919 -21.412  1.00 38.20           C  
ATOM   1039  N   GLU A 143       8.970  -9.580 -16.904  1.00 28.16           N  
ATOM   1040  CA  GLU A 143       8.484  -8.730 -15.827  1.00 31.20           C  
ATOM   1041  C   GLU A 143       7.173  -8.052 -16.246  1.00 33.89           C  
ATOM   1042  O   GLU A 143       7.022  -7.625 -17.390  1.00 29.87           O  
ATOM   1043  CB  GLU A 143       9.536  -7.698 -15.422  1.00 30.04           C  
ATOM   1044  CG  GLU A 143      10.704  -8.341 -14.688  1.00 33.38           C  
ATOM   1045  CD  GLU A 143      11.420  -7.415 -13.714  1.00 35.89           C  
ATOM   1046  OE1 GLU A 143      11.235  -6.185 -13.796  1.00 35.13           O  
ATOM   1047  OE2 GLU A 143      12.181  -7.938 -12.861  1.00 36.07           O  
ATOM   1048  N   THR A 144       6.228  -7.977 -15.314  1.00 31.32           N  
ATOM   1049  CA  THR A 144       4.904  -7.457 -15.616  1.00 28.24           C  
ATOM   1050  C   THR A 144       4.436  -6.437 -14.606  1.00 34.60           C  
ATOM   1051  O   THR A 144       4.967  -6.339 -13.496  1.00 31.33           O  
ATOM   1052  CB  THR A 144       3.817  -8.564 -15.659  1.00 30.45           C  
ATOM   1053  OG1 THR A 144       3.702  -9.157 -14.359  1.00 28.37           O  
ATOM   1054  CG2 THR A 144       4.142  -9.642 -16.709  1.00 29.69           C  
ATOM   1055  N   SER A 145       3.415  -5.696 -15.028  1.00 34.41           N  
ATOM   1056  CA  SER A 145       2.661  -4.797 -14.172  1.00 35.97           C  
ATOM   1057  C   SER A 145       1.182  -4.931 -14.511  1.00 30.83           C  
ATOM   1058  O   SER A 145       0.753  -4.496 -15.572  1.00 38.17           O  
ATOM   1059  CB  SER A 145       3.112  -3.347 -14.373  1.00 36.06           C  
ATOM   1060  OG  SER A 145       2.368  -2.470 -13.544  1.00 39.17           O  
ATOM   1061  N   ALA A 146       0.398  -5.536 -13.634  1.00 34.11           N  
ATOM   1062  CA  ALA A 146      -1.031  -5.600 -13.883  1.00 37.09           C  
ATOM   1063  C   ALA A 146      -1.589  -4.173 -13.885  1.00 43.24           C  
ATOM   1064  O   ALA A 146      -2.558  -3.877 -14.586  1.00 38.79           O  
ATOM   1065  CB  ALA A 146      -1.712  -6.449 -12.848  1.00 36.62           C  
ATOM   1066  N   LYS A 147      -0.939  -3.295 -13.118  1.00 39.43           N  
ATOM   1067  CA  LYS A 147      -1.373  -1.909 -12.968  1.00 39.05           C  
ATOM   1068  C   LYS A 147      -1.283  -1.164 -14.285  1.00 44.07           C  
ATOM   1069  O   LYS A 147      -2.298  -0.681 -14.795  1.00 45.50           O  
ATOM   1070  CB  LYS A 147      -0.545  -1.201 -11.884  1.00 38.00           C  
ATOM   1071  CG  LYS A 147      -0.980   0.246 -11.573  1.00 40.20           C  
ATOM   1072  CD  LYS A 147      -0.293   0.761 -10.296  1.00 41.47           C  
ATOM   1073  CE  LYS A 147      -0.726   2.204  -9.962  1.00 50.78           C  
ATOM   1074  NZ  LYS A 147      -0.146   2.700  -8.675  1.00 48.33           N  
ATOM   1075  N   THR A 148      -0.082  -1.101 -14.860  1.00 38.39           N  
ATOM   1076  CA  THR A 148       0.134  -0.339 -16.085  1.00 39.97           C  
ATOM   1077  C   THR A 148      -0.068  -1.141 -17.351  1.00 38.66           C  
ATOM   1078  O   THR A 148      -0.049  -0.568 -18.440  1.00 40.76           O  
ATOM   1079  CB  THR A 148       1.554   0.233 -16.150  1.00 39.24           C  
ATOM   1080  OG1 THR A 148       2.481  -0.846 -16.334  1.00 32.28           O  
ATOM   1081  CG2 THR A 148       1.886   0.994 -14.867  1.00 41.30           C  
ATOM   1082  N   ARG A 149      -0.205  -2.461 -17.198  1.00 41.68           N  
ATOM   1083  CA  ARG A 149      -0.329  -3.426 -18.307  1.00 36.61           C  
ATOM   1084  C   ARG A 149       1.003  -3.720 -19.020  1.00 41.29           C  
ATOM   1085  O   ARG A 149       1.030  -4.484 -19.989  1.00 41.32           O  
ATOM   1086  CB  ARG A 149      -1.364  -2.963 -19.336  1.00 42.17           C  
ATOM   1087  CG  ARG A 149      -1.895  -4.079 -20.239  1.00 47.06           C  
ATOM   1088  CD  ARG A 149      -3.056  -3.596 -21.094  1.00 50.11           C  
ATOM   1089  NE  ARG A 149      -4.030  -4.662 -21.276  1.00 46.17           N  
ATOM   1090  CZ  ARG A 149      -4.075  -5.443 -22.344  1.00 46.85           C  
ATOM   1091  NH1 ARG A 149      -3.205  -5.263 -23.334  1.00 44.54           N  
ATOM   1092  NH2 ARG A 149      -4.989  -6.400 -22.424  1.00 45.60           N  
ATOM   1093  N   GLN A 150       2.105  -3.134 -18.551  1.00 35.86           N  
ATOM   1094  CA  GLN A 150       3.425  -3.481 -19.088  1.00 35.08           C  
ATOM   1095  C   GLN A 150       3.667  -4.984 -19.019  1.00 31.19           C  
ATOM   1096  O   GLN A 150       3.448  -5.598 -17.983  1.00 29.60           O  
ATOM   1097  CB  GLN A 150       4.538  -2.761 -18.326  1.00 37.64           C  
ATOM   1098  CG  GLN A 150       5.944  -3.124 -18.802  1.00 39.08           C  
ATOM   1099  CD  GLN A 150       7.030  -2.467 -17.960  1.00 46.88           C  
ATOM   1100  OE1 GLN A 150       6.750  -1.895 -16.904  1.00 45.53           O  
ATOM   1101  NE2 GLN A 150       8.277  -2.545 -18.427  1.00 46.11           N  
ATOM   1102  N   GLY A 151       4.103  -5.572 -20.128  1.00 35.98           N  
ATOM   1103  CA  GLY A 151       4.475  -6.979 -20.156  1.00 36.62           C  
ATOM   1104  C   GLY A 151       3.360  -8.015 -20.053  1.00 35.38           C  
ATOM   1105  O   GLY A 151       3.623  -9.210 -20.169  1.00 33.49           O  
ATOM   1106  N   VAL A 152       2.119  -7.584 -19.843  1.00 34.36           N  
ATOM   1107  CA  VAL A 152       1.028  -8.536 -19.629  1.00 33.79           C  
ATOM   1108  C   VAL A 152       0.759  -9.431 -20.848  1.00 35.86           C  
ATOM   1109  O   VAL A 152       0.724 -10.654 -20.723  1.00 34.70           O  
ATOM   1110  CB  VAL A 152      -0.272  -7.805 -19.228  1.00 38.75           C  
ATOM   1111  CG1 VAL A 152      -1.457  -8.748 -19.266  1.00 36.68           C  
ATOM   1112  CG2 VAL A 152      -0.119  -7.201 -17.842  1.00 35.61           C  
ATOM   1113  N   GLU A 153       0.570  -8.835 -22.019  1.00 35.17           N  
ATOM   1114  CA  GLU A 153       0.350  -9.618 -23.229  1.00 37.87           C  
ATOM   1115  C   GLU A 153       1.598 -10.416 -23.528  1.00 38.35           C  
ATOM   1116  O   GLU A 153       1.528 -11.564 -23.929  1.00 37.88           O  
ATOM   1117  CB  GLU A 153      -0.013  -8.720 -24.418  1.00 45.47           C  
ATOM   1118  CG  GLU A 153      -1.493  -8.390 -24.497  1.00 42.31           C  
ATOM   1119  CD  GLU A 153      -1.845  -7.514 -25.695  1.00 51.43           C  
ATOM   1120  OE1 GLU A 153      -3.015  -7.079 -25.796  1.00 49.48           O  
ATOM   1121  OE2 GLU A 153      -0.952  -7.267 -26.535  1.00 56.77           O  
ATOM   1122  N   ASP A 154       2.747  -9.797 -23.282  1.00 35.35           N  
ATOM   1123  CA  ASP A 154       4.024 -10.464 -23.388  1.00 37.61           C  
ATOM   1124  C   ASP A 154       4.093 -11.793 -22.599  1.00 38.17           C  
ATOM   1125  O   ASP A 154       4.468 -12.832 -23.147  1.00 35.83           O  
ATOM   1126  CB  ASP A 154       5.114  -9.520 -22.915  1.00 39.00           C  
ATOM   1127  CG  ASP A 154       6.381  -9.702 -23.670  1.00 40.69           C  
ATOM   1128  OD1 ASP A 154       6.519 -10.784 -24.284  1.00 44.27           O  
ATOM   1129  OD2 ASP A 154       7.229  -8.777 -23.645  1.00 47.30           O  
ATOM   1130  N   ALA A 155       3.730 -11.747 -21.321  1.00 34.64           N  
ATOM   1131  CA  ALA A 155       3.763 -12.925 -20.465  1.00 32.96           C  
ATOM   1132  C   ALA A 155       2.884 -14.050 -20.987  1.00 33.15           C  
ATOM   1133  O   ALA A 155       3.335 -15.196 -21.123  1.00 29.43           O  
ATOM   1134  CB  ALA A 155       3.349 -12.552 -19.067  1.00 31.49           C  
ATOM   1135  N   PHE A 156       1.619 -13.726 -21.247  1.00 34.66           N  
ATOM   1136  CA  PHE A 156       0.648 -14.711 -21.709  1.00 32.31           C  
ATOM   1137  C   PHE A 156       0.910 -15.220 -23.133  1.00 33.13           C  
ATOM   1138  O   PHE A 156       0.811 -16.423 -23.381  1.00 32.74           O  
ATOM   1139  CB  PHE A 156      -0.759 -14.130 -21.638  1.00 31.61           C  
ATOM   1140  CG  PHE A 156      -1.361 -14.144 -20.270  1.00 30.77           C  
ATOM   1141  CD1 PHE A 156      -1.995 -15.277 -19.791  1.00 30.74           C  
ATOM   1142  CD2 PHE A 156      -1.354 -13.000 -19.486  1.00 35.90           C  
ATOM   1143  CE1 PHE A 156      -2.592 -15.288 -18.546  1.00 31.47           C  
ATOM   1144  CE2 PHE A 156      -1.946 -12.994 -18.236  1.00 32.38           C  
ATOM   1145  CZ  PHE A 156      -2.565 -14.140 -17.762  1.00 35.38           C  
ATOM   1146  N   TYR A 157       1.232 -14.323 -24.066  1.00 29.89           N  
ATOM   1147  CA  TYR A 157       1.470 -14.730 -25.445  1.00 31.46           C  
ATOM   1148  C   TYR A 157       2.745 -15.567 -25.540  1.00 29.40           C  
ATOM   1149  O   TYR A 157       2.808 -16.540 -26.292  1.00 28.83           O  
ATOM   1150  CB  TYR A 157       1.568 -13.519 -26.384  1.00 33.02           C  
ATOM   1151  CG  TYR A 157       0.272 -12.780 -26.641  1.00 35.60           C  
ATOM   1152  CD1 TYR A 157      -0.920 -13.169 -26.037  1.00 31.08           C  
ATOM   1153  CD2 TYR A 157       0.243 -11.692 -27.501  1.00 39.78           C  
ATOM   1154  CE1 TYR A 157      -2.093 -12.491 -26.282  1.00 38.11           C  
ATOM   1155  CE2 TYR A 157      -0.924 -11.009 -27.748  1.00 43.84           C  
ATOM   1156  CZ  TYR A 157      -2.090 -11.407 -27.136  1.00 42.02           C  
ATOM   1157  OH  TYR A 157      -3.256 -10.717 -27.393  1.00 50.86           O  
ATOM   1158  N   THR A 158       3.756 -15.206 -24.761  1.00 31.01           N  
ATOM   1159  CA  THR A 158       4.966 -16.032 -24.695  1.00 33.11           C  
ATOM   1160  C   THR A 158       4.645 -17.454 -24.228  1.00 28.67           C  
ATOM   1161  O   THR A 158       5.118 -18.435 -24.802  1.00 26.76           O  
ATOM   1162  CB  THR A 158       6.024 -15.398 -23.766  1.00 32.13           C  
ATOM   1163  OG1 THR A 158       6.572 -14.228 -24.395  1.00 30.49           O  
ATOM   1164  CG2 THR A 158       7.157 -16.369 -23.480  1.00 31.54           C  
ATOM   1165  N   LEU A 159       3.835 -17.575 -23.187  1.00 30.01           N  
ATOM   1166  CA  LEU A 159       3.415 -18.899 -22.739  1.00 32.53           C  
ATOM   1167  C   LEU A 159       2.707 -19.685 -23.849  1.00 30.23           C  
ATOM   1168  O   LEU A 159       3.001 -20.868 -24.060  1.00 29.23           O  
ATOM   1169  CB  LEU A 159       2.502 -18.794 -21.517  1.00 30.36           C  
ATOM   1170  CG  LEU A 159       2.148 -20.173 -20.940  1.00 32.96           C  
ATOM   1171  CD1 LEU A 159       3.392 -20.934 -20.486  1.00 30.01           C  
ATOM   1172  CD2 LEU A 159       1.166 -20.014 -19.802  1.00 34.32           C  
ATOM   1173  N   VAL A 160       1.773 -19.041 -24.548  1.00 29.41           N  
ATOM   1174  CA  VAL A 160       1.119 -19.677 -25.692  1.00 27.74           C  
ATOM   1175  C   VAL A 160       2.209 -20.134 -26.694  1.00 30.26           C  
ATOM   1176  O   VAL A 160       2.200 -21.275 -27.173  1.00 31.91           O  
ATOM   1177  CB  VAL A 160       0.090 -18.721 -26.386  1.00 29.12           C  
ATOM   1178  CG1 VAL A 160      -0.292 -19.250 -27.784  1.00 31.44           C  
ATOM   1179  CG2 VAL A 160      -1.191 -18.507 -25.541  1.00 25.31           C  
ATOM   1180  N   ARG A 161       3.186 -19.278 -26.962  1.00 26.90           N  
ATOM   1181  CA  ARG A 161       4.236 -19.644 -27.897  1.00 33.05           C  
ATOM   1182  C   ARG A 161       5.093 -20.812 -27.397  1.00 35.68           C  
ATOM   1183  O   ARG A 161       5.497 -21.655 -28.186  1.00 32.12           O  
ATOM   1184  CB  ARG A 161       5.113 -18.435 -28.217  1.00 33.33           C  
ATOM   1185  CG  ARG A 161       4.313 -17.353 -28.923  1.00 34.52           C  
ATOM   1186  CD  ARG A 161       5.156 -16.300 -29.599  1.00 36.89           C  
ATOM   1187  NE  ARG A 161       4.301 -15.204 -30.056  1.00 33.84           N  
ATOM   1188  CZ  ARG A 161       4.178 -14.052 -29.424  1.00 34.54           C  
ATOM   1189  NH1 ARG A 161       4.880 -13.829 -28.314  1.00 33.90           N  
ATOM   1190  NH2 ARG A 161       3.365 -13.120 -29.911  1.00 34.52           N  
ATOM   1191  N   GLU A 162       5.343 -20.882 -26.093  1.00 34.59           N  
ATOM   1192  CA  GLU A 162       6.048 -22.037 -25.517  1.00 31.12           C  
ATOM   1193  C   GLU A 162       5.261 -23.334 -25.700  1.00 34.14           C  
ATOM   1194  O   GLU A 162       5.829 -24.407 -25.936  1.00 34.83           O  
ATOM   1195  CB  GLU A 162       6.326 -21.806 -24.024  1.00 30.72           C  
ATOM   1196  CG  GLU A 162       7.330 -20.677 -23.758  1.00 33.13           C  
ATOM   1197  CD  GLU A 162       8.731 -21.064 -24.199  1.00 39.58           C  
ATOM   1198  OE1 GLU A 162       9.346 -21.908 -23.513  1.00 35.94           O  
ATOM   1199  OE2 GLU A 162       9.206 -20.549 -25.239  1.00 39.70           O  
ATOM   1200  N   ILE A 163       3.946 -23.237 -25.580  1.00 36.21           N  
ATOM   1201  CA  ILE A 163       3.093 -24.386 -25.803  1.00 32.04           C  
ATOM   1202  C   ILE A 163       3.204 -24.835 -27.261  1.00 33.87           C  
ATOM   1203  O   ILE A 163       3.259 -26.028 -27.543  1.00 33.84           O  
ATOM   1204  CB  ILE A 163       1.619 -24.070 -25.441  1.00 30.17           C  
ATOM   1205  CG1 ILE A 163       1.513 -23.843 -23.931  1.00 33.64           C  
ATOM   1206  CG2 ILE A 163       0.694 -25.224 -25.848  1.00 31.69           C  
ATOM   1207  CD1 ILE A 163       0.137 -23.527 -23.464  1.00 35.23           C  
ATOM   1208  N   ARG A 164       3.253 -23.884 -28.187  1.00 30.26           N  
ATOM   1209  CA  ARG A 164       3.328 -24.229 -29.618  1.00 35.09           C  
ATOM   1210  C   ARG A 164       4.656 -24.892 -29.992  1.00 31.26           C  
ATOM   1211  O   ARG A 164       4.695 -25.709 -30.907  1.00 38.08           O  
ATOM   1212  CB  ARG A 164       3.137 -22.990 -30.493  1.00 35.46           C  
ATOM   1213  CG  ARG A 164       1.789 -22.308 -30.370  1.00 34.27           C  
ATOM   1214  CD  ARG A 164       1.886 -20.952 -31.029  1.00 34.71           C  
ATOM   1215  NE  ARG A 164       0.582 -20.342 -31.229  1.00 36.39           N  
ATOM   1216  CZ  ARG A 164       0.410 -19.075 -31.590  1.00 40.05           C  
ATOM   1217  NH1 ARG A 164       1.468 -18.296 -31.785  1.00 32.93           N  
ATOM   1218  NH2 ARG A 164      -0.815 -18.595 -31.750  1.00 35.41           N  
ATOM   1219  N   GLN A 165       5.728 -24.513 -29.292  1.00 35.76           N  
ATOM   1220  CA  GLN A 165       7.087 -25.002 -29.557  1.00 42.22           C  
ATOM   1221  C   GLN A 165       7.401 -26.288 -28.786  1.00 39.68           C  
ATOM   1222  O   GLN A 165       8.475 -26.862 -28.936  1.00 41.76           O  
ATOM   1223  CB  GLN A 165       8.133 -23.927 -29.184  1.00 41.49           C  
ATOM   1224  CG  GLN A 165       8.043 -22.588 -29.963  1.00 47.24           C  
ATOM   1225  CD  GLN A 165       8.699 -21.409 -29.221  1.00 45.95           C  
ATOM   1226  OE1 GLN A 165       8.143 -20.307 -29.172  1.00 45.41           O  
ATOM   1227  NE2 GLN A 165       9.880 -21.642 -28.646  1.00 47.47           N  
ATOM   1228  N   HIS A 166       6.476 -26.738 -27.949  1.00 41.36           N  
ATOM   1229  CA  HIS A 166       6.784 -27.850 -27.051  1.00 45.87           C  
ATOM   1230  C   HIS A 166       6.991 -29.145 -27.841  1.00 44.86           C  
ATOM   1231  O   HIS A 166       6.376 -29.338 -28.888  1.00 40.99           O  
ATOM   1232  CB  HIS A 166       5.675 -28.027 -26.011  1.00 42.03           C  
ATOM   1233  CG  HIS A 166       6.028 -28.969 -24.902  1.00 50.50           C  
ATOM   1234  ND1 HIS A 166       5.422 -30.198 -24.747  1.00 53.25           N  
ATOM   1235  CD2 HIS A 166       6.919 -28.858 -23.885  1.00 46.52           C  
ATOM   1236  CE1 HIS A 166       5.926 -30.805 -23.686  1.00 46.73           C  
ATOM   1237  NE2 HIS A 166       6.833 -30.012 -23.143  1.00 49.80           N  
ATOM   1238  OXT HIS A 166       7.790 -30.006 -27.457  1.00 39.86           O  
TER    1239      HIS A 166                                                      
HETATM 1240 MG    MG A 201      -6.630 -13.718  -7.498  1.00 37.61          MG  
HETATM 1241  PG  GNP A 202      -5.149 -14.461  -4.659  1.00 44.16           P  
HETATM 1242  O1G GNP A 202      -6.196 -14.609  -5.730  1.00 37.88           O  
HETATM 1243  O2G GNP A 202      -5.710 -14.358  -3.252  1.00 43.15           O  
HETATM 1244  O3G GNP A 202      -4.121 -15.581  -4.580  1.00 41.09           O  
HETATM 1245  N3B GNP A 202      -4.335 -13.132  -4.939  1.00 41.15           N  
HETATM 1246  PB  GNP A 202      -3.710 -12.710  -6.338  1.00 40.61           P  
HETATM 1247  O1B GNP A 202      -4.697 -12.984  -7.403  1.00 39.28           O  
HETATM 1248  O2B GNP A 202      -2.362 -13.325  -6.448  1.00 36.78           O  
HETATM 1249  O3A GNP A 202      -3.488 -11.192  -6.259  1.00 38.99           O  
HETATM 1250  PA  GNP A 202      -4.435 -10.085  -6.715  1.00 43.30           P  
HETATM 1251  O1A GNP A 202      -4.509 -10.016  -8.189  1.00 40.01           O  
HETATM 1252  O2A GNP A 202      -5.740 -10.142  -6.000  1.00 40.64           O  
HETATM 1253  O5' GNP A 202      -3.687  -8.772  -6.262  1.00 40.55           O  
HETATM 1254  C5' GNP A 202      -3.355  -8.566  -4.881  1.00 40.81           C  
HETATM 1255  C4' GNP A 202      -3.143  -7.080  -4.583  1.00 39.15           C  
HETATM 1256  O4' GNP A 202      -2.004  -6.585  -5.340  1.00 41.02           O  
HETATM 1257  C3' GNP A 202      -4.282  -6.134  -4.951  1.00 44.44           C  
HETATM 1258  O3' GNP A 202      -4.261  -4.970  -4.136  1.00 39.84           O  
HETATM 1259  C2' GNP A 202      -3.921  -5.738  -6.381  1.00 46.26           C  
HETATM 1260  O2' GNP A 202      -4.607  -4.571  -6.831  1.00 46.41           O  
HETATM 1261  C1' GNP A 202      -2.405  -5.556  -6.224  1.00 42.46           C  
HETATM 1262  N9  GNP A 202      -1.677  -5.697  -7.490  1.00 44.49           N  
HETATM 1263  C8  GNP A 202      -1.806  -6.732  -8.387  1.00 39.68           C  
HETATM 1264  N7  GNP A 202      -1.047  -6.604  -9.443  1.00 42.40           N  
HETATM 1265  C5  GNP A 202      -0.376  -5.402  -9.247  1.00 40.66           C  
HETATM 1266  C6  GNP A 202       0.579  -4.744 -10.062  1.00 38.45           C  
HETATM 1267  O6  GNP A 202       1.039  -5.101 -11.160  1.00 36.93           O  
HETATM 1268  N1  GNP A 202       1.001  -3.545  -9.489  1.00 39.53           N  
HETATM 1269  C2  GNP A 202       0.567  -3.059  -8.278  1.00 42.53           C  
HETATM 1270  N2  GNP A 202       1.087  -1.886  -7.868  1.00 46.01           N  
HETATM 1271  N3  GNP A 202      -0.315  -3.680  -7.510  1.00 43.40           N  
HETATM 1272  C4  GNP A 202      -0.751  -4.834  -8.049  1.00 38.83           C  
HETATM 1273 CA    CA A 203       3.609 -37.988 -10.091  1.00 61.14          CA  
HETATM 1274  O   HOH A 301      -0.048 -28.884 -25.636  1.00 34.47           O  
HETATM 1275  O   HOH A 302     -15.334 -18.682 -11.657  1.00 48.36           O  
HETATM 1276  O   HOH A 303     -10.690 -11.170 -28.920  1.00 41.55           O  
HETATM 1277  O   HOH A 304      -6.724  -9.530  -3.769  1.00 38.42           O  
HETATM 1278  O   HOH A 305     -14.814 -11.905 -22.864  1.00 47.62           O  
HETATM 1279  O   HOH A 306      10.625  -3.816 -14.534  1.00 42.88           O  
HETATM 1280  O   HOH A 307       3.928 -18.619 -32.582  1.00 37.30           O  
HETATM 1281  O   HOH A 308     -14.166 -11.855 -17.937  1.00 49.49           O  
HETATM 1282  O   HOH A 309      -7.427 -12.215  -6.329  1.00 43.05           O  
HETATM 1283  O   HOH A 310      -5.732 -28.055 -24.704  1.00 40.38           O  
HETATM 1284  O   HOH A 311       8.450  -7.141 -19.623  1.00 33.42           O  
HETATM 1285  O   HOH A 312     -14.354 -12.259  -7.234  1.00 54.42           O  
HETATM 1286  O   HOH A 313      -0.391 -11.395 -32.616  1.00 39.19           O  
HETATM 1287  O   HOH A 314       9.222 -13.772 -25.251  1.00 35.72           O  
HETATM 1288  O   HOH A 315       4.561  -4.237 -22.595  1.00 43.89           O  
HETATM 1289  O   HOH A 316       1.633 -38.696 -11.349  1.00 52.47           O  
HETATM 1290  O   HOH A 317     -12.106  -5.597 -12.110  1.00 48.95           O  
HETATM 1291  O   HOH A 318      -2.266 -11.715 -34.687  1.00 35.38           O  
HETATM 1292  O   HOH A 319      -7.117   0.226 -20.244  1.00 38.68           O  
HETATM 1293  O   HOH A 320       7.465  -6.316 -21.847  1.00 39.27           O  
HETATM 1294  O   HOH A 321       8.722  -0.645 -14.892  1.00 53.38           O  
HETATM 1295  O   HOH A 322       6.225 -20.066 -31.704  1.00 45.15           O  
HETATM 1296  O   HOH A 323       8.222 -28.750 -31.644  1.00 47.59           O  
HETATM 1297  O   HOH A 324       8.719 -17.346 -27.576  1.00 40.20           O  
HETATM 1298  O   HOH A 325      12.979 -22.480 -26.201  0.50 46.12           O  
HETATM 1299  O   HOH A 326      -1.680 -20.550  -7.046  1.00 38.80           O  
HETATM 1300  O   HOH A 327       3.256  -7.689  -3.412  1.00 44.03           O  
HETATM 1301  O   HOH A 328      -5.767 -15.757  -8.328  1.00 41.90           O  
HETATM 1302  O   HOH A 329      -6.336  -6.184 -13.266  1.00 40.96           O  
HETATM 1303  O   HOH A 330       0.536  -5.966 -22.480  1.00 42.08           O  
HETATM 1304  O   HOH A 331       8.675 -22.696 -20.940  1.00 36.14           O  
HETATM 1305  O   HOH A 332      -5.971  -2.128 -22.448  1.00 52.30           O  
HETATM 1306  O   HOH A 333       4.853  -0.246 -15.958  1.00 41.52           O  
HETATM 1307  O   HOH A 334      10.121 -26.248 -18.304  1.00 48.73           O  
HETATM 1308  O   HOH A 335       0.243  -4.342  -4.449  1.00 39.85           O  
HETATM 1309  O   HOH A 336       0.686  -6.305  -1.505  1.00 47.13           O  
HETATM 1310  O   HOH A 337       3.563  -6.877 -23.133  1.00 42.69           O  
HETATM 1311  O   HOH A 338       2.628   2.233  -9.041  1.00 42.91           O  
HETATM 1312  O   HOH A 339      -7.453 -22.821  -6.588  1.00 48.39           O  
HETATM 1313  O   HOH A 340      -9.470  -5.972 -10.343  1.00 49.14           O  
HETATM 1314  O   HOH A 341     -10.534 -13.740 -11.514  1.00 42.23           O  
HETATM 1315  O   HOH A 342     -12.911 -16.858  -6.803  1.00 42.61           O  
CONECT  117 1240                                                                
CONECT  265 1240                                                                
CONECT  738 1273                                                                
CONECT  768 1273                                                                
CONECT 1240  117  265 1242 1247                                                 
CONECT 1240 1282 1301                                                           
CONECT 1241 1242 1243 1244 1245                                                 
CONECT 1242 1240 1241                                                           
CONECT 1243 1241                                                                
CONECT 1244 1241                                                                
CONECT 1245 1241 1246                                                           
CONECT 1246 1245 1247 1248 1249                                                 
CONECT 1247 1240 1246                                                           
CONECT 1248 1246                                                                
CONECT 1249 1246 1250                                                           
CONECT 1250 1249 1251 1252 1253                                                 
CONECT 1251 1250                                                                
CONECT 1252 1250                                                                
CONECT 1253 1250 1254                                                           
CONECT 1254 1253 1255                                                           
CONECT 1255 1254 1256 1257                                                      
CONECT 1256 1255 1261                                                           
CONECT 1257 1255 1258 1259                                                      
CONECT 1258 1257                                                                
CONECT 1259 1257 1260 1261                                                      
CONECT 1260 1259                                                                
CONECT 1261 1256 1259 1262                                                      
CONECT 1262 1261 1263 1272                                                      
CONECT 1263 1262 1264                                                           
CONECT 1264 1263 1265                                                           
CONECT 1265 1264 1266 1272                                                      
CONECT 1266 1265 1267 1268                                                      
CONECT 1267 1266                                                                
CONECT 1268 1266 1269                                                           
CONECT 1269 1268 1270 1271                                                      
CONECT 1270 1269                                                                
CONECT 1271 1269 1272                                                           
CONECT 1272 1262 1265 1271                                                      
CONECT 1273  738  768 1289                                                      
CONECT 1282 1240                                                                
CONECT 1289 1273                                                                
CONECT 1301 1240                                                                
MASTER      309    0    3    6    6    0   10    6 1314    1   42   13          
END                                                                             
